# Supplementary material for: 1-[((E)-{2-[(2-Nitro­benz­yl)(2-{[(E)-(2-oxidonaphthalen-1-yl)methyl­idene]aza­nium­yl}eth­yl)amino]­eth­yl}aza­niumyl­idene)meth­yl]naphthalen-2-olate monohydrate
Source: Acta Crystallogr Sect E Struct Rep Online. 2011 Nov 16;67(Pt 12):o3321. doi: 10.1107/S1600536811047465 (PMC3238971; doi:10.1107/S1600536811047465)
Supplement: Supplementary file 1 [file e-67-o3321-sup1.cif]

##############################################################################
###                                                                        ###
###           Electronic papers (Acta Crystallographica Section C)         ###
###                                                                        ###
##############################################################################
#                                                                            #
# This paper is published electronically. It meets the data-validation       #
# criteria for publication in Acta Crystallographica Section C.              #
# The submission has been checked by a Section C Co-editor though the text   #
# in _publ_section_comments is the responsibility of the authors.            #
#                                                                            #
# Electronic papers are listed in the printed contents pages of an issue of  #
# Acta Crystallographica Section C within two months of acceptance and are   #
# available by email and via the online contents pages for that issue.       #
#                                                                            #
# Software is freely available for graphical display of the structure(s) in  #
# this CIF.  For information consult the CIF home page http://www.iucr.org/  #
# cif/home.html                                                              #
#                                                                            #
#            Copyright International Union of Crystallography                #
#                                                                            #
##############################################################################
data_I
_audit_creation_method     SHELXL-97
_chemical_name_systematic
;
1-[((<i>E</i>)-{2-[(2-Nitrobenzyl)(2-{[(<i>E</i>)-(2-oxidonaphthalen-1-
yl)methylidene]azaniumyl}ethyl)amino]ethyl}azaniumylidene)methyl]naphthalen-2-
olate monohydrate
;
_chemical_name_common     ?
_chemical_formula_moiety     'C33 H30 N4 O4, H2 O'
_chemical_formula_sum     'C33 H32 N4 O5'
_chemical_formula_iupac     'C33 H30 N4 O4, H2 O'
_chemical_formula_weight     564.63
_chemical_melting_point     ?
_symmetry_cell_setting     monoclinic
_symmetry_space_group_name_H-M     'P 21/c'
_symmetry_space_group_name_Hall     '-P 2ybc'
loop_
    _symmetry_equiv_pos_as_xyz
    'x, y, z'
    '-x, y+1/2, -z+1/2'
    '-x, -y, -z'
    'x, -y-1/2, z-1/2'
_cell_length_a     13.8808(6)
_cell_length_b     14.8951(8)
_cell_length_c     14.7517(8)
_cell_angle_alpha     90.00
_cell_angle_beta     111.754(2)
_cell_angle_gamma     90.00
_cell_volume     2832.8(2)
_cell_formula_units_Z     4
_cell_measurement_reflns_used     7294
_cell_measurement_theta_min     2.20
_cell_measurement_theta_max     24.48
_cell_measurement_temperature     296(2)
_exptl_crystal_description     irregular
_exptl_crystal_colour     yellow
_exptl_crystal_size_max     0.5
_exptl_crystal_size_mid     0.3
_exptl_crystal_size_min     0.2
_exptl_crystal_density_diffrn     1.324
_exptl_crystal_density_meas     ?
_exptl_crystal_density_method     'not measured'
_exptl_crystal_F_000     1192
_exptl_absorpt_coefficient_mu     0.090
_exptl_absorpt_correction_type     multi-scan
_exptl_absorpt_process_details     '(SADABS; Bruker, 2008)'
_exptl_absorpt_correction_T_min     0.6713
_exptl_absorpt_correction_T_max     0.7452
_exptl_special_details
;
;
_diffrn_ambient_temperature     296(2)
_diffrn_radiation_type     MoK\a
_diffrn_radiation_wavelength     0.71073
_diffrn_radiation_source     'fine-focus sealed tube'
_diffrn_radiation_monochromator     graphite
_diffrn_measurement_device_type     'Bruker APEXII CCD'
_diffrn_measurement_method     '\f and \w scans'
_diffrn_detector_area_resol_mean     ?
_diffrn_reflns_number     27583
_diffrn_reflns_av_R_equivalents     0.0271
_diffrn_reflns_av_sigmaI/netI     0.0233
_diffrn_reflns_theta_min     2.73
_diffrn_reflns_theta_max     25.50
_diffrn_reflns_theta_full     25.50
_diffrn_measured_fraction_theta_max     0.998
_diffrn_measured_fraction_theta_full     0.998
_diffrn_reflns_limit_h_min     -16
_diffrn_reflns_limit_h_max     16
_diffrn_reflns_limit_k_min     -18
_diffrn_reflns_limit_k_max     18
_diffrn_reflns_limit_l_min     -17
_diffrn_reflns_limit_l_max     17
_diffrn_standards_number     ?
_diffrn_standards_interval_count     ?
_diffrn_standards_interval_time     ?
_diffrn_standards_decay_%     ?
_refine_special_details
;
Refinement of <i>F</i>^2^ against ALL reflections. The weighted <i>R</i>-factor
<i>wR</i> and goodness of fit <i>S</i> are based on <i>F</i>^2^, conventional
<i>R</i>-factors <i>R</i> are based on <i>F</i>, with <i>F</i> set to zero for
negative <i>F</i>^2^. The threshold expression of <i>F</i>^2^ >
2\s(<i>F</i>^2^) is used only for calculating <i>R</i>-factors(gt) <i>etc</i>.
and is not relevant to the choice of reflections for refinement.
<i>R</i>-factors based on <i>F</i>^2^ are statistically about twice as large
as those based on <i>F</i>, and <i>R</i>- factors based on ALL data will be
even larger.
;
_reflns_number_total     5261
_reflns_number_gt     3757
_reflns_threshold_expression     I>2\s(I)
_refine_ls_structure_factor_coef     Fsqd
_refine_ls_matrix_type     full
_refine_ls_R_factor_all     0.0822
_refine_ls_R_factor_gt     0.0583
_refine_ls_wR_factor_gt     0.1695
_refine_ls_wR_factor_ref     0.1945
_refine_ls_goodness_of_fit_ref     1.037
_refine_ls_restrained_S_all     1.039
_refine_ls_number_reflns     5261
_refine_ls_number_parameters     395
_refine_ls_number_restraints     2
_refine_ls_hydrogen_treatment     mixed
_refine_ls_weighting_scheme     calc
_refine_ls_weighting_details
         'calc w=1/[\s^2^(Fo^2^)+(0.1034P)^2^+1.1914P] where P=(Fo^2^+2Fc^2^)/3'
_atom_sites_solution_hydrogens     geom
_atom_sites_solution_primary     direct
_atom_sites_solution_secondary     difmap
_refine_ls_shift/su_max     0.000
_refine_ls_shift/su_mean     0.000
_refine_diff_density_max     0.531
_refine_diff_density_min     -0.345
_refine_ls_extinction_method     none
_refine_ls_extinction_coef     ?
loop_
    _atom_type_symbol
    _atom_type_description
    _atom_type_scat_dispersion_real
    _atom_type_scat_dispersion_imag
    _atom_type_scat_source
    'C' 'C' 0.0033 0.0016
                         'International Tables Vol C Tables 4.2.6.8 and 6.1.1.4'
    'H' 'H' 0.0000 0.0000
                         'International Tables Vol C Tables 4.2.6.8 and 6.1.1.4'
    'N' 'N' 0.0061 0.0033
                         'International Tables Vol C Tables 4.2.6.8 and 6.1.1.4'
    'O' 'O' 0.0106 0.0060
                         'International Tables Vol C Tables 4.2.6.8 and 6.1.1.4'
_computing_data_collection     'APEX2 (Bruker, 2007)'
_computing_cell_refinement     'SAINT (Bruker, 2007)'
_computing_data_reduction     'SAINT (Bruker, 2007)'
_computing_structure_solution     'SHELXS97 (Sheldrick, 2008)'
_computing_structure_refinement     'SHELXL97 (Sheldrick, 2008)'
_computing_molecular_graphics     'XP in SHELXTL (Sheldrick, 2008)'
_computing_publication_material     'SHELXTL (Sheldrick, 2008)'
loop_
    _atom_site_type_symbol
    _atom_site_label
    _atom_site_fract_x
    _atom_site_fract_y
    _atom_site_fract_z
    _atom_site_U_iso_or_equiv
    _atom_site_adp_type
    _atom_site_calc_flag
    _atom_site_refinement_flags
    _atom_site_occupancy
    _atom_site_symmetry_multiplicity
    _atom_site_disorder_assembly
    _atom_site_disorder_group
    N N2 0.02034(16) -0.10330(14) 0.67594(18) 0.0489(5) Uani d . 1 1 . .
    O O5 -0.0441(2) 0.22187(17) 1.08799(17) 0.0868(7) Uani d D 1 1 . .
    N N3 0.08388(19) 0.08971(16) 0.95583(16) 0.0575(6) Uani d . 1 1 . .
    O O1 0.15835(17) -0.07002(12) 0.98645(15) 0.0683(5) Uani d . 1 1 . .
    O O2 0.08995(15) -0.12590(13) 0.53670(13) 0.0642(5) Uani d . 1 1 . .
    C C7 0.11465(19) -0.12276(15) 0.73426(18) 0.0457(5) Uani d . 1 1 . .
    H H7 0.1288 -0.1223 0.8010 0.055 Uiso calc R 1 1 . .
    N N1 0.04699(15) 0.08040(13) 0.75101(14) 0.0480(5) Uani d . 1 1 . .
    C C14 0.20514(19) 0.04119(15) 1.11073(18) 0.0459(6) Uani d . 1 1 . .
    C C23 0.26511(17) 0.06422(16) 1.21139(18) 0.0465(6) Uani d . 1 1 . .
    C C30 0.4997(3) -0.1957(2) 0.9093(3) 0.0802(9) Uani d . 1 1 . .
    H H30 0.5664 -0.2060 0.9542 0.096 Uiso calc R 1 1 . .
    C C31 0.4165(3) -0.1976(2) 0.9386(2) 0.0766(9) Uani d . 1 1 . .
    H H31 0.4273 -0.2098 1.0035 0.092 Uiso calc R 1 1 . .
    C C32 0.3183(2) -0.18192(19) 0.8738(2) 0.0615(7) Uani d . 1 1 . .
    H H32 0.2632 -0.1837 0.8953 0.074 Uiso calc R 1 1 . .
    C C33 0.29846(19) -0.16309(15) 0.77513(18) 0.0488(6) Uani d . 1 1 . .
    C C24 0.19620(18) -0.14433(15) 0.70377(17) 0.0456(5) Uani d . 1 1 . .
    C C6 -0.05483(19) -0.06051(18) 0.7097(2) 0.0535(6) Uani d . 1 1 . .
    H H6A -0.0383 -0.0755 0.7778 0.064 Uiso calc R 1 1 . .
    H H6B -0.1235 -0.0838 0.6726 0.064 Uiso calc R 1 1 . .
    C C5 -0.05569(19) 0.04108(18) 0.69884(19) 0.0525(6) Uani d . 1 1 . .
    H H5A -0.0782 0.0563 0.6301 0.063 Uiso calc R 1 1 . .
    H H5B -0.1051 0.0667 0.7240 0.063 Uiso calc R 1 1 . .
    C C2 0.0439(2) 0.16542(17) 0.80026(19) 0.0580(7) Uani d . 1 1 . .
    H H2A -0.0060 0.2051 0.7543 0.070 Uiso calc R 1 1 . .
    H H2B 0.1114 0.1939 0.8202 0.070 Uiso calc R 1 1 . .
    C C3 0.0154(2) 0.15386(19) 0.8878(2) 0.0622(7) Uani d . 1 1 . .
    H H3A 0.0200 0.2113 0.9202 0.075 Uiso calc R 1 1 . .
    H H3B -0.0557 0.1330 0.8674 0.075 Uiso calc R 1 1 . .
    C C4 0.1394(2) 0.10508(16) 1.04679(18) 0.0497(6) Uani d . 1 1 . .
    H H4 0.1357 0.1619 1.0715 0.060 Uiso calc R 1 1 . .
    C C18 0.32210(19) -0.00420(18) 1.2758(2) 0.0561(7) Uani d . 1 1 . .
    C C19 0.3780(2) 0.0174(2) 1.3744(2) 0.0753(9) Uani d . 1 1 . .
    H H19 0.4146 -0.0277 1.4168 0.090 Uiso calc R 1 1 . .
    C C20 0.3802(2) 0.1015(2) 1.4094(2) 0.0769(9) Uani d . 1 1 . .
    H H20 0.4179 0.1138 1.4748 0.092 Uiso calc R 1 1 . .
    C C29 0.4839(2) -0.1787(2) 0.8144(3) 0.0717(8) Uani d . 1 1 . .
    H H29 0.5403 -0.1774 0.7948 0.086 Uiso calc R 1 1 . .
    C C28 0.3837(2) -0.16316(17) 0.7452(2) 0.0554(6) Uani d . 1 1 . .
    C C22 0.2694(2) 0.15089(17) 1.25023(19) 0.0538(6) Uani d . 1 1 . .
    H H22 0.2331 0.1971 1.2095 0.065 Uiso calc R 1 1 . .
    C C21 0.3257(2) 0.1693(2) 1.3470(2) 0.0658(7) Uani d . 1 1 . .
    H H21 0.3273 0.2274 1.3705 0.079 Uiso calc R 1 1 . .
    C C17 0.3211(2) -0.09229(19) 1.2381(2) 0.0659(8) Uani d . 1 1 . .
    H H17 0.3584 -0.1371 1.2805 0.079 Uiso calc R 1 1 . .
    C C16 0.2690(2) -0.11355(18) 1.1444(2) 0.0644(8) Uani d . 1 1 . .
    H H16 0.2722 -0.1720 1.1236 0.077 Uiso calc R 1 1 . .
    C C15 0.2082(2) -0.04778(16) 1.0751(2) 0.0528(6) Uani d . 1 1 . .
    C C1 0.10302(19) 0.09324(18) 0.68424(19) 0.0524(6) Uani d . 1 1 . .
    H H1A 0.0845 0.1513 0.6529 0.063 Uiso calc R 1 1 . .
    H H1B 0.0804 0.0477 0.6337 0.063 Uiso calc R 1 1 . .
    C C8 0.21990(19) 0.08819(16) 0.7341(2) 0.0512(6) Uani d . 1 1 . .
    C C13 0.2687(2) 0.06145(19) 0.8299(2) 0.0611(7) Uani d . 1 1 . .
    H H13 0.2285 0.0470 0.8662 0.073 Uiso calc R 1 1 . .
    C C12 0.3750(2) 0.0555(2) 0.8734(3) 0.0786(9) Uani d . 1 1 . .
    H H12 0.4054 0.0371 0.9381 0.094 Uiso calc R 1 1 . .
    C C11 0.4369(3) 0.0767(3) 0.8215(3) 0.0909(11) Uani d . 1 1 . .
    H H11 0.5087 0.0717 0.8505 0.109 Uiso calc R 1 1 . .
    C C10 0.3916(3) 0.1051(3) 0.7276(3) 0.0870(11) Uani d . 1 1 . .
    H H10 0.4323 0.1216 0.6925 0.104 Uiso calc R 1 1 . .
    C C9 0.2849(2) 0.10932(19) 0.6845(2) 0.0627(7) Uani d . 1 1 . .
    N N4 0.2402(3) 0.1395(2) 0.5833(2) 0.0826(8) Uani d . 1 1 . .
    O O4 0.1694(3) 0.1045(3) 0.5282(2) 0.1449(15) Uani d . 1 1 . .
    O O3 0.2758(3) 0.2062(2) 0.5574(3) 0.1365(12) Uani d . 1 1 . .
    C C25 0.1803(2) -0.13542(16) 0.60255(19) 0.0515(6) Uani d . 1 1 . .
    C C26 0.2703(2) -0.13597(19) 0.5771(2) 0.0632(7) Uani d . 1 1 . .
    H H26 0.2623 -0.1281 0.5121 0.076 Uiso calc R 1 1 . .
    C C27 0.3654(2) -0.14743(19) 0.6443(2) 0.0641(7) Uani d . 1 1 . .
    H H27 0.4219 -0.1451 0.6249 0.077 Uiso calc R 1 1 . .
    H H5C -0.067(3) 0.270(2) 1.044(3) 0.105(13) Uiso d D 1 1 . .
    H H5D -0.092(3) 0.177(3) 1.053(3) 0.141(17) Uiso d D 1 1 . .
    H H2 0.007(2) -0.1011(18) 0.619(2) 0.051(8) Uiso d . 1 1 . .
    H H3 0.091(2) 0.039(2) 0.935(2) 0.074(10) Uiso d . 1 1 . .
loop_
    _atom_site_aniso_label
    _atom_site_aniso_U_11
    _atom_site_aniso_U_22
    _atom_site_aniso_U_33
    _atom_site_aniso_U_12
    _atom_site_aniso_U_13
    _atom_site_aniso_U_23
    N2 0.0522(13) 0.0490(11) 0.0453(13) -0.0033(9) 0.0177(11) -0.0029(10)
    O5 0.116(2) 0.0707(15) 0.0578(13) -0.0088(14) 0.0138(13) 0.0015(11)
    N3 0.0777(16) 0.0483(12) 0.0494(13) 0.0107(11) 0.0271(12) 0.0032(10)
    O1 0.0960(15) 0.0449(10) 0.0657(13) 0.0019(9) 0.0321(11) -0.0041(9)
    O2 0.0672(12) 0.0779(13) 0.0439(10) 0.0098(10) 0.0163(9) -0.0046(9)
    C7 0.0559(14) 0.0388(12) 0.0433(13) -0.0043(10) 0.0194(11) 0.0003(9)
    N1 0.0486(11) 0.0496(11) 0.0466(11) 0.0005(9) 0.0185(9) 0.0004(9)
    C14 0.0519(13) 0.0388(12) 0.0545(14) 0.0009(10) 0.0284(12) 0.0061(10)
    C23 0.0407(12) 0.0496(13) 0.0552(14) -0.0022(10) 0.0245(11) 0.0057(11)
    C30 0.0637(19) 0.087(2) 0.074(2) 0.0162(16) 0.0072(17) -0.0016(17)
    C31 0.080(2) 0.084(2) 0.0556(17) 0.0185(17) 0.0130(16) 0.0047(15)
    C32 0.0633(17) 0.0674(17) 0.0532(16) 0.0104(13) 0.0206(13) 0.0040(13)
    C33 0.0572(15) 0.0383(12) 0.0517(14) 0.0018(10) 0.0210(12) -0.0032(10)
    C24 0.0530(14) 0.0382(12) 0.0470(13) 0.0011(10) 0.0203(11) -0.0026(10)
    C6 0.0445(13) 0.0646(15) 0.0563(15) -0.0067(11) 0.0244(12) -0.0007(12)
    C5 0.0435(13) 0.0660(16) 0.0522(14) 0.0095(11) 0.0225(11) 0.0074(12)
    C2 0.0747(18) 0.0478(14) 0.0509(15) 0.0078(12) 0.0226(13) 0.0047(11)
    C3 0.0715(18) 0.0619(16) 0.0516(15) 0.0152(13) 0.0212(13) 0.0034(12)
    C4 0.0602(15) 0.0432(13) 0.0508(15) 0.0011(11) 0.0266(12) -0.0006(11)
    C18 0.0402(13) 0.0569(15) 0.0690(18) 0.0022(11) 0.0176(12) 0.0100(13)
    C19 0.0534(16) 0.087(2) 0.070(2) 0.0121(15) 0.0056(14) 0.0173(17)
    C20 0.0633(18) 0.092(2) 0.0613(19) 0.0007(16) 0.0066(15) -0.0062(17)
    C29 0.0544(16) 0.0715(19) 0.090(2) 0.0035(14) 0.0273(16) -0.0062(17)
    C28 0.0564(15) 0.0457(13) 0.0652(17) -0.0014(11) 0.0239(13) -0.0068(12)
    C22 0.0587(15) 0.0512(14) 0.0550(16) -0.0014(11) 0.0250(13) 0.0026(11)
    C21 0.0641(17) 0.0697(18) 0.0621(18) -0.0049(14) 0.0217(14) -0.0087(14)
    C17 0.0505(15) 0.0568(16) 0.084(2) 0.0100(12) 0.0178(15) 0.0193(15)
    C16 0.0628(17) 0.0395(13) 0.091(2) 0.0042(12) 0.0288(16) 0.0040(13)
    C15 0.0587(15) 0.0437(13) 0.0616(17) -0.0016(11) 0.0291(13) 0.0023(11)
    C1 0.0516(14) 0.0580(14) 0.0502(14) -0.0030(11) 0.0218(12) 0.0050(11)
    C8 0.0508(14) 0.0430(13) 0.0623(16) -0.0042(10) 0.0239(12) -0.0054(11)
    C13 0.0528(15) 0.0600(16) 0.0649(18) -0.0040(12) 0.0155(13) -0.0007(13)
    C12 0.0623(19) 0.0710(19) 0.084(2) -0.0035(15) 0.0057(17) -0.0065(16)
    C11 0.0498(18) 0.095(3) 0.119(3) -0.0051(17) 0.021(2) -0.020(2)
    C10 0.0569(19) 0.105(3) 0.108(3) -0.0128(18) 0.041(2) -0.020(2)
    C9 0.0611(17) 0.0603(16) 0.0742(19) -0.0082(13) 0.0337(15) -0.0151(14)
    N4 0.090(2) 0.101(2) 0.0743(19) -0.0289(17) 0.0517(18) -0.0176(16)
    O4 0.104(2) 0.246(4) 0.083(2) -0.050(3) 0.0329(17) 0.015(2)
    O3 0.184(3) 0.129(3) 0.128(3) -0.024(2) 0.094(2) 0.011(2)
    C25 0.0621(16) 0.0450(13) 0.0494(14) 0.0034(11) 0.0230(13) -0.0054(11)
    C26 0.0756(19) 0.0688(17) 0.0542(16) 0.0034(14) 0.0343(15) 0.0019(13)
    C27 0.0651(18) 0.0650(17) 0.076(2) -0.0045(13) 0.0421(16) -0.0051(14)
_geom_special_details
;
All s.u.'s (except the s.u. in the dihedral angle between two l.s. planes) are
estimated using the full covariance matrix. The cell s.u.'s are taken into
account individually in the estimation of s.u.'s in distances, angles and
torsion angles; correlations between s.u.'s in cell parameters are only used
when they are defined by crystal symmetry. An approximate (isotropic)
treatment of cell s.u.'s is used for estimating s.u.'s involving l.s. planes.
;
loop_
    _geom_bond_atom_site_label_1
    _geom_bond_atom_site_label_2
    _geom_bond_site_symmetry_2
    _geom_bond_distance
    _geom_bond_publ_flag
    N2 C7 . 1.305(3) ?
    N2 C6 . 1.459(3) ?
    N2 H2 . 0.79(3) ?
    O5 H5C . 0.94(3) ?
    O5 H5D . 0.95(4) ?
    N3 C4 . 1.296(3) ?
    N3 C3 . 1.455(3) ?
    N3 H3 . 0.84(3) ?
    O1 C15 . 1.276(3) ?
    O2 C25 . 1.278(3) ?
    C7 C24 . 1.401(3) ?
    C7 H7 . 0.9300 ?
    N1 C5 . 1.468(3) ?
    N1 C2 . 1.468(3) ?
    N1 C1 . 1.476(3) ?
    C14 C4 . 1.410(3) ?
    C14 C15 . 1.432(3) ?
    C14 C23 . 1.449(4) ?
    C23 C22 . 1.405(3) ?
    C23 C18 . 1.418(3) ?
    C30 C29 . 1.358(5) ?
    C30 C31 . 1.376(5) ?
    C30 H30 . 0.9300 ?
    C31 C32 . 1.364(4) ?
    C31 H31 . 0.9300 ?
    C32 C33 . 1.406(4) ?
    C32 H32 . 0.9300 ?
    C33 C28 . 1.407(4) ?
    C33 C24 . 1.447(3) ?
    C24 C25 . 1.432(3) ?
    C6 C5 . 1.521(4) ?
    C6 H6A . 0.9700 ?
    C6 H6B . 0.9700 ?
    C5 H5A . 0.9700 ?
    C5 H5B . 0.9700 ?
    C2 C3 . 1.495(4) ?
    C2 H2A . 0.9700 ?
    C2 H2B . 0.9700 ?
    C3 H3A . 0.9700 ?
    C3 H3B . 0.9700 ?
    C4 H4 . 0.9300 ?
    C18 C19 . 1.409(4) ?
    C18 C17 . 1.423(4) ?
    C19 C20 . 1.351(5) ?
    C19 H19 . 0.9300 ?
    C20 C21 . 1.386(4) ?
    C20 H20 . 0.9300 ?
    C29 C28 . 1.407(4) ?
    C29 H29 . 0.9300 ?
    C28 C27 . 1.434(4) ?
    C22 C21 . 1.377(4) ?
    C22 H22 . 0.9300 ?
    C21 H21 . 0.9300 ?
    C17 C16 . 1.339(4) ?
    C17 H17 . 0.9300 ?
    C16 C15 . 1.441(4) ?
    C16 H16 . 0.9300 ?
    C1 C8 . 1.515(4) ?
    C1 H1A . 0.9700 ?
    C1 H1B . 0.9700 ?
    C8 C13 . 1.381(4) ?
    C8 C9 . 1.392(4) ?
    C13 C12 . 1.378(4) ?
    C13 H13 . 0.9300 ?
    C12 C11 . 1.383(5) ?
    C12 H12 . 0.9300 ?
    C11 C10 . 1.359(5) ?
    C11 H11 . 0.9300 ?
    C10 C9 . 1.379(4) ?
    C10 H10 . 0.9300 ?
    C9 N4 . 1.459(4) ?
    N4 O4 . 1.142(4) ?
    N4 O3 . 1.232(4) ?
    C25 C26 . 1.432(4) ?
    C26 C27 . 1.336(4) ?
    C26 H26 . 0.9300 ?
    C27 H27 . 0.9300 ?
loop_
    _geom_angle_atom_site_label_1
    _geom_angle_atom_site_label_2
    _geom_angle_atom_site_label_3
    _geom_angle_site_symmetry_1
    _geom_angle_site_symmetry_3
    _geom_angle
    _geom_angle_publ_flag
    C7 N2 C6 . . 122.8(2) ?
    C7 N2 H2 . . 119(2) ?
    C6 N2 H2 . . 116(2) ?
    H5C O5 H5D . . 100(4) ?
    C4 N3 C3 . . 125.7(2) ?
    C4 N3 H3 . . 116(2) ?
    C3 N3 H3 . . 119(2) ?
    N2 C7 C24 . . 124.9(2) ?
    N2 C7 H7 . . 117.6 ?
    C24 C7 H7 . . 117.6 ?
    C5 N1 C2 . . 113.8(2) ?
    C5 N1 C1 . . 110.56(19) ?
    C2 N1 C1 . . 109.7(2) ?
    C4 C14 C15 . . 118.6(2) ?
    C4 C14 C23 . . 120.6(2) ?
    C15 C14 C23 . . 120.7(2) ?
    C22 C23 C18 . . 117.3(2) ?
    C22 C23 C14 . . 123.8(2) ?
    C18 C23 C14 . . 118.9(2) ?
    C29 C30 C31 . . 119.6(3) ?
    C29 C30 H30 . . 120.2 ?
    C31 C30 H30 . . 120.2 ?
    C32 C31 C30 . . 120.9(3) ?
    C32 C31 H31 . . 119.5 ?
    C30 C31 H31 . . 119.5 ?
    C31 C32 C33 . . 121.4(3) ?
    C31 C32 H32 . . 119.3 ?
    C33 C32 H32 . . 119.3 ?
    C32 C33 C28 . . 117.4(2) ?
    C32 C33 C24 . . 123.7(2) ?
    C28 C33 C24 . . 119.0(2) ?
    C7 C24 C25 . . 118.8(2) ?
    C7 C24 C33 . . 120.1(2) ?
    C25 C24 C33 . . 120.5(2) ?
    N2 C6 C5 . . 112.2(2) ?
    N2 C6 H6A . . 109.2 ?
    C5 C6 H6A . . 109.2 ?
    N2 C6 H6B . . 109.2 ?
    C5 C6 H6B . . 109.2 ?
    H6A C6 H6B . . 107.9 ?
    N1 C5 C6 . . 111.9(2) ?
    N1 C5 H5A . . 109.2 ?
    C6 C5 H5A . . 109.2 ?
    N1 C5 H5B . . 109.2 ?
    C6 C5 H5B . . 109.2 ?
    H5A C5 H5B . . 107.9 ?
    N1 C2 C3 . . 113.2(2) ?
    N1 C2 H2A . . 108.9 ?
    C3 C2 H2A . . 108.9 ?
    N1 C2 H2B . . 108.9 ?
    C3 C2 H2B . . 108.9 ?
    H2A C2 H2B . . 107.8 ?
    N3 C3 C2 . . 110.9(2) ?
    N3 C3 H3A . . 109.5 ?
    C2 C3 H3A . . 109.5 ?
    N3 C3 H3B . . 109.5 ?
    C2 C3 H3B . . 109.5 ?
    H3A C3 H3B . . 108.0 ?
    N3 C4 C14 . . 124.2(2) ?
    N3 C4 H4 . . 117.9 ?
    C14 C4 H4 . . 117.9 ?
    C19 C18 C23 . . 119.0(3) ?
    C19 C18 C17 . . 122.4(3) ?
    C23 C18 C17 . . 118.6(3) ?
    C20 C19 C18 . . 122.1(3) ?
    C20 C19 H19 . . 119.0 ?
    C18 C19 H19 . . 119.0 ?
    C19 C20 C21 . . 119.5(3) ?
    C19 C20 H20 . . 120.2 ?
    C21 C20 H20 . . 120.2 ?
    C30 C29 C28 . . 121.1(3) ?
    C30 C29 H29 . . 119.5 ?
    C28 C29 H29 . . 119.5 ?
    C33 C28 C29 . . 119.6(3) ?
    C33 C28 C27 . . 118.6(2) ?
    C29 C28 C27 . . 121.8(3) ?
    C21 C22 C23 . . 121.8(3) ?
    C21 C22 H22 . . 119.1 ?
    C23 C22 H22 . . 119.1 ?
    C22 C21 C20 . . 120.2(3) ?
    C22 C21 H21 . . 119.9 ?
    C20 C21 H21 . . 119.9 ?
    C16 C17 C18 . . 123.0(2) ?
    C16 C17 H17 . . 118.5 ?
    C18 C17 H17 . . 118.5 ?
    C17 C16 C15 . . 121.4(3) ?
    C17 C16 H16 . . 119.3 ?
    C15 C16 H16 . . 119.3 ?
    O1 C15 C14 . . 122.5(2) ?
    O1 C15 C16 . . 120.2(2) ?
    C14 C15 C16 . . 117.3(2) ?
    N1 C1 C8 . . 113.9(2) ?
    N1 C1 H1A . . 108.8 ?
    C8 C1 H1A . . 108.8 ?
    N1 C1 H1B . . 108.8 ?
    C8 C1 H1B . . 108.8 ?
    H1A C1 H1B . . 107.7 ?
    C13 C8 C9 . . 115.8(3) ?
    C13 C8 C1 . . 122.8(2) ?
    C9 C8 C1 . . 121.4(2) ?
    C12 C13 C8 . . 122.0(3) ?
    C12 C13 H13 . . 119.0 ?
    C8 C13 H13 . . 119.0 ?
    C13 C12 C11 . . 120.4(3) ?
    C13 C12 H12 . . 119.8 ?
    C11 C12 H12 . . 119.8 ?
    C10 C11 C12 . . 119.2(3) ?
    C10 C11 H11 . . 120.4 ?
    C12 C11 H11 . . 120.4 ?
    C11 C10 C9 . . 119.8(3) ?
    C11 C10 H10 . . 120.1 ?
    C9 C10 H10 . . 120.1 ?
    C10 C9 C8 . . 122.8(3) ?
    C10 C9 N4 . . 117.6(3) ?
    C8 C9 N4 . . 119.6(3) ?
    O4 N4 O3 . . 119.1(4) ?
    O4 N4 C9 . . 121.0(3) ?
    O3 N4 C9 . . 119.8(3) ?
    O2 C25 C26 . . 120.5(2) ?
    O2 C25 C24 . . 122.1(2) ?
    C26 C25 C24 . . 117.4(2) ?
    C27 C26 C25 . . 121.6(3) ?
    C27 C26 H26 . . 119.2 ?
    C25 C26 H26 . . 119.2 ?
    C26 C27 C28 . . 122.5(3) ?
    C26 C27 H27 . . 118.7 ?
    C28 C27 H27 . . 118.7 ?
loop_
    _geom_hbond_atom_site_label_D
    _geom_hbond_atom_site_label_H
    _geom_hbond_atom_site_label_A
    _geom_hbond_site_symmetry_A
    _geom_hbond_distance_DH
    _geom_hbond_distance_HA
    _geom_hbond_distance_DA
    _geom_hbond_angle_DHA
    N2 H2 O2 . 0.79(3) 1.99(3) 2.596(3) 133(3)
    N3 H3 O1 . 0.84(3) 1.88(3) 2.567(3) 138(3)
    N3 H3 N1 . 0.84(3) 2.62(3) 2.875(3) 99(2)
    O5 H5D O1 3_557 0.95(4) 1.82(4) 2.747(3) 164(5)
    N2 H2 O4 3_556 0.79(3) 2.60(3) 3.183(4) 131(2)
    O5 H5C O2 2_556 0.94(3) 1.91(3) 2.839(3) 170(3)
    C1 H1A O5 4_565 0.97 2.53 3.409(4) 151
    C2 H2A O5 4_565 0.97 2.55 3.359(4) 140
data_global
_journal_date_recd_electronic     2011-10-27
_journal_date_accepted     2011-11-09
_journal_name_full     'Acta Crystallographica, Section E'
_journal_year     2011
_journal_volume     67
_journal_issue     12
_journal_page_first     eo3321
_journal_page_last     eo3321
_journal_paper_category     QO
_journal_coeditor_code     QM2040
_publ_contact_author_name     'Saeid Menati'
_publ_contact_author_address
;
Department of Chemistry, Khorramabad Branch,
Islamic Azad University, Khorramabad, Iran
;
_publ_contact_author_email     's_menati723@yahoo.com'
_publ_contact_author_fax     ?
_publ_contact_author_phone     ?
_publ_section_title
;\
1-[((<i>E</i>)-{2-[(2-Nitrobenzyl)(2-{[(<i>E</i>)-(2-oxidonaphthalen-1-yl)\
methylidene]azaniumyl}ethyl)amino]ethyl}azaniumylidene)methyl]naphthalen-2-\
olate monohydrate
;
loop_
    _publ_author_name
    _publ_author_footnote
    _publ_author_address
    'Menati, Saeid' .
;
Department of  Chemistry, Islamic Azad University,
Khorramabad Branch, Khorramabad, Iran
;
    'Amiri Rudbari, Hadi' .
;
Dipartimento di Chimica Inorganica, Vill. S. Agata, Salita Sperone 31,
Universita di Messina 98166 Messina, Italy
;
    'Azadbakht, Reza' .
;
Department of Chemistry, Payame Noor University, Hamedan, Iran
;
    'Bruno, Giuseppe' .
;
Dipartimento di Chimica Inorganica, Vill. S. Agata, Salita Sperone 31,
Universita di Messina 98166 Messina, Italy
;
_publ_section_abstract
;
The title Schiff base compound, C~33~H~30~N~4~O~4~.H~2~O, adopts an <i>E</i>
configuration with respect to the imine C\\db N double bond. In the molecule,
there are naphthoxide anions and the protonated imino N atoms. Intramolecular
N---H...O and N---H...N hydrogen bonds occur. The iminium groups are coplanar
with the naphthalene ring systems <b>[quantify this statement]</b>. In the
crystal, molecules are linked by intermolecular O---H...O and N---H...O
hydrogen bonds, leading to the formation of a three-dimensional network.
<b>[Author: scheme should show hydrate molecule]</b>
;
_publ_section_comment
;
Schiff bases (imines) are known to be good ligands for metal ions. A number of
the Schiff bases have antitumor properties, antioxidative activities,
attractive electronic and photophysical properties. In addition, Schiff base
derivatives incorporating a fluorescent moiety are appealing tools for optical
sensing of metal ions (Azadbakht <i>et al.</i> 2011). The title
compound, (I),
crystallizes in the Monoclinic space group P2(1)/c. Figure 1 shows the
<i>ORTEP</i> representation of the molecule with thermal ellipsoids at the 30%
probability level. In the compound, there are \p-\p interactions between the
naphthalene moiety and the nitrobenzene moiety with the distance of 3.516 (3)
\%A. The structural features of I (The bond lengths) provides evidence for the
existence of a naphthoxide anions and the protonated imino N atoms in the
crystal structure of I that stabilize by intramolecular hydrogen bond between
the naphtholate oxygen and the iminium nitrogen (O-...H---N+). This molecular
conformation is determined by the formation of pairs of intramolecular
N+---H...O-- (1.888 (3) \%A) hydrogen bonds. These interactions lead to the
formation of six- membered rings (see scheme). Details of the hydrogen-bonding
geometry are given in Table 1. Each of these hydrogen-bonded rings adopts a
nearly planar conformation. In the six-membered rings, the maximum deviation
from the mean planes is 0.029 \%A  for H (N+---H). The crystal packing in
compound (1) is stabilized by O---H...O-- interactions (Fig. 2 and Table 1).
;
_publ_section_acknowledgements
;
We are grateful to the Islamic Azad University of Khorramabad for financial
support.
;
_publ_section_references
;
Azadbakht, R., Parviz, M., Tamari, E., Keypour, H. & Golbedaghi, R. (2011).
<i>Spectrochim. Acta A</i>, pp. 200--204.
Bruker (2007). <i>APEX2</i> and <i>SAINT</i>. Bruker AXS Inc., Madison,
Wisconsin, USA.
Bruker (2008). <i>SADABS</i>. Bruker AXS Inc., Madison, Wisconsin, USA.
Keypour, H., Azadbakht, R., Salehzadeh, S., Khanmohammadi, H., Khavasi, H. &
Adams, H. (2008). <i>J. Organomet. Chem.</i> <b>693</b>, 2237--2243.
McKee, V., Morgan, G. G. & Nelson, J. (2006). <i>Acta Cryst.</i> E<b>62</b>,
o3747--o3749.
Sheldrick, G. M. (2008). <i>Acta Cryst.</i> A<b>64</b>, 112--122.
Zeng, Q., Qian, M., Gou, S., Fun, H. K., Duan, C. & You, X. (1999). <i>Inorg.
Chim. Acta</i>, <b>294</b>, 1--7.
;
_publ_section_related_literature
;
For related structures, see: Keypour <i>et al.</i> (2008); Zeng <i>et al.</i>
(1999); McKee <i>et al.</i> (2006). For Schiff base derivatives incorporating
a fluorescent moiety as tools for optical sensing of metal ions, see:
Azadbakht <i>et al.</i> (2011).
;
_publ_section_exptl_prep
;
A solution of NaOH (3 mmol) in methanol (10 <i>cm</i>3) was added to a
suspension of N1-(2-nitrobenzyl)-N1-(2-aminoethyl)ethane-1,2- diamine
trihydrochloride (0.357 g, 1 mmol) in methanol (10 <i>cm</i>3). The mixture
was stirred at room temperature for a few minutes then filtered, and the
precipitate was washed well with methanol (10 <i>cm</i>3). The washings and
the filtrate were combined and to this solution was added
2-hydroxy-1-naphthaldehyde (0.344 g, 2 mmol). After refluxing the solution for
8 h on cooling the product was recovered as a yellow powder, which was
recrystallized from methanol.
;
_publ_section_exptl_refinement
;
Several H atoms were located on final difference map. However, the H atoms
were included in the refinement using a riding model with the <i>X</i>---H bond
geometry and the H isotropic displacement parameter depending on the parent
atom<i>X</i>.
;
