# Supplementary material for: 1-[((E)-{2-[(2-Nitro­benz­yl)(2-{[(E)-(2-oxidonaphthalen-1-yl)methyl­idene]aza­nium­yl}eth­yl)amino]­eth­yl}aza­niumyl­idene)meth­yl]naphthalen-2-olate monohydrate
Source: Acta Crystallogr Sect E Struct Rep Online. 2011 Nov 16;67(Pt 12):o3321. doi: 10.1107/S1600536811047465 (PMC3238971; doi:10.1107/S1600536811047465)
Supplement: Supplementary file 2 [file e-67-o3321-Isup2.hkl]

#
# h,k,l, Fc-squared, Fo-squared, sigma(Fo-squared) and status flag
#
data_I
_shelx_title ' REZA1102_0m in P2(1)/c'
_shelx_refln_list_code          4
_shelx_F_calc_maximum      282.09
_exptl_crystal_F_000      1192.00
_reflns_d_resolution_high  0.8255
 
loop_
 _symmetry_equiv_pos_as_xyz
 'x, y, z'
 '-x, y+1/2, -z+1/2'
 '-x, -y, -z'
 'x, -y-1/2, z-1/2'
 
_cell_length_a    13.8808
_cell_length_b    14.8951
_cell_length_c    14.7517
_cell_angle_alpha  90.000
_cell_angle_beta  111.754
_cell_angle_gamma  90.000
 
_shelx_F_squared_multiplier     1.000
 
loop_
 _refln_index_h
 _refln_index_k
 _refln_index_l
 _refln_F_squared_calc
 _refln_F_squared_meas
 _refln_F_squared_sigma
 _refln_observed_status
   2   0   0     6997.18     6550.28     88.14 o
   3   0   0    11979.02    11885.95    114.55 o
   4   0   0      616.99      535.26      5.85 o
   5   0   0      341.68      386.59      4.87 o
   6   0   0     1208.32     1186.36     12.18 o
   7   0   0      169.03      229.92      4.62 o
   8   0   0        0.18        2.60      2.01 o
   9   0   0     1754.32     1863.85     22.31 o
  10   0   0      148.35      127.57      4.46 o
  11   0   0        0.13       -1.60      2.80 o
  12   0   0      118.72       92.39      5.06 o
  13   0   0       68.99       42.82      6.54 o
  14   0   0       25.01       22.15      6.10 o
  15   0   0       12.37       -2.00     14.84 o
   2   1   0      146.98      180.69      5.46 o
   3   1   0     1371.36     1119.96      8.18 o
   4   1   0        1.62       11.89      0.88 o
   5   1   0      845.13      884.74      7.67 o
   7   1   0      558.11      478.96      5.14 o
   8   1   0       55.15       57.44      2.02 o
   9   1   0      245.67      213.15      3.63 o
  10   1   0       12.66        6.32      1.80 o
  11   1   0       94.48      119.83      3.55 o
  12   1   0        0.84       -4.86      2.43 o
  13   1   0       36.34       25.94      4.46 o
  14   1   0        0.34       -3.50      4.52 o
  15   1   0        0.19       -6.28      4.20 o
   0   2   0     6614.00     6847.28    197.07 o
   1   2   0     3567.78     3348.48     28.25 o
   2   2   0     2333.85     2657.57     18.42 o
   3   2   0      294.55      193.43      2.50 o
   4   2   0     2676.57     2609.84     18.44 o
   5   2   0     1040.72      927.01      7.05 o
   6   2   0      448.82      499.58      4.63 o
   7   2   0      386.48      412.51      4.69 o
   8   2   0      101.94       72.26      2.26 o
   9   2   0        2.70        2.52      1.47 o
  10   2   0       59.28       54.31      2.37 o
  11   2   0       22.87       16.15      2.54 o
  12   2   0       86.82       77.77      3.97 o
  13   2   0        2.30        8.09      3.50 o
  14   2   0        0.00       -3.37      3.97 o
  15   2   0       24.15       20.40      4.64 o
   1   3   0     6133.47     5585.55     34.19 o
   2   3   0      515.12     1010.70      9.15 o
   3   3   0     5220.56     4076.08     28.30 o
   4   3   0       11.83        9.65      1.05 o
   5   3   0     3151.70     3045.45     21.59 o
   6   3   0      987.69      947.31      8.45 o
   7   3   0      736.31      779.12      7.45 o
   8   3   0      200.47      189.62      3.25 o
   9   3   0       41.08       46.31      2.09 o
  10   3   0      127.03      102.62      3.93 o
  11   3   0        0.05        0.73      2.29 o
  12   3   0       28.23       33.86      3.93 o
  13   3   0       97.95       96.21      5.61 o
  14   3   0        3.48        2.92      3.97 o
  15   3   0        2.42       -7.89      4.62 o
   0   4   0    79576.48    80596.37    770.25 o
   1   4   0     4539.34     4372.58     28.00 o
   2   4   0     2798.78     3130.00     21.10 o
   3   4   0       15.90       14.55      1.04 o
   4   4   0      135.50       95.74      1.91 o
   5   4   0      281.50      319.40      3.83 o
   6   4   0      228.04      186.47      2.84 o
   7   4   0      614.40      629.13      6.36 o
   8   4   0      504.91      483.48      5.49 o
   9   4   0       42.99       42.84      2.09 o
  10   4   0       86.83       72.80      2.96 o
  11   4   0      309.46      283.12      6.68 o
  12   4   0        0.57        3.23      3.28 o
  13   4   0       15.38        8.70      3.60 o
  14   4   0        8.42       13.33      4.20 o
  15   4   0        4.61       -5.62      4.70 o
   1   5   0     7797.62     7879.28     49.95 o
   2   5   0     1460.83     1544.93     11.12 o
   3   5   0      106.86      107.66      2.06 o
   4   5   0        0.35        1.94      0.93 o
   5   5   0       19.90       41.71      1.67 o
   6   5   0       10.86       27.63      1.71 o
   7   5   0      721.19      731.21      7.71 o
   8   5   0       67.63       65.14      2.66 o
   9   5   0      108.59       98.83      2.82 o
  10   5   0      552.56      560.23      7.10 o
  11   5   0      134.07      135.36      4.86 o
  12   5   0      129.20      124.14      5.39 o
  13   5   0       25.49       27.05      3.73 o
  14   5   0        2.26        0.52      4.79 o
  15   5   0       15.24       13.86      4.95 o
   0   6   0     1139.93      980.75     10.28 o
   1   6   0     7380.58     7594.37     48.41 o
   2   6   0      484.80      444.77      4.26 o
   3   6   0      985.04      975.52      7.97 o
   4   6   0      177.46      173.09      2.82 o
   5   6   0       58.27       53.09      2.46 o
   6   6   0     1041.64     1100.33     11.99 o
   7   6   0       79.93      106.17      3.19 o
   8   6   0        1.15       -0.37      1.79 o
   9   6   0        7.48        5.78      2.74 o
  10   6   0      140.79      133.61      4.71 o
  11   6   0        7.93        4.56      3.23 o
  12   6   0        7.86       11.99      3.52 o
  13   6   0        9.06        4.76      3.83 o
  14   6   0        3.85        6.15      4.38 o
   1   7   0      137.18      115.50      2.36 o
   2   7   0      222.53      312.07      3.81 o
   3   7   0      348.82      331.25      4.56 o
   4   7   0      821.61      797.16      8.52 o
   5   7   0      246.44      251.37      4.05 o
   6   7   0       30.31       40.65      2.62 o
   7   7   0       34.66       29.20      2.58 o
   8   7   0        2.49        2.58      2.25 o
   9   7   0      106.16      123.12      4.84 o
  10   7   0       22.29       21.91      2.86 o
  11   7   0        1.96        2.23      3.06 o
  12   7   0      215.57      235.39     12.97 o
  13   7   0       33.51       49.24      4.86 o
  14   7   0        5.05        0.37      4.38 o
   0   8   0      903.27      931.28     11.37 o
   1   8   0      348.72      300.96      3.77 o
   2   8   0      372.03      388.48      4.91 o
   3   8   0       16.25       32.51      1.95 o
   4   8   0      618.55      639.01      7.17 o
   5   8   0        2.47        3.68      1.60 o
   6   8   0        7.63        4.98      2.80 o
   7   8   0      121.21      123.60      4.11 o
   8   8   0      205.47      225.07      5.31 o
   9   8   0      112.01      112.43      4.76 o
  10   8   0       63.45       61.21      5.06 o
  11   8   0      193.34      181.05      7.11 o
  12   8   0        3.46        8.88      5.47 o
  13   8   0        7.84        4.37      4.09 o
   1   9   0     1353.93     1456.38     12.23 o
   2   9   0     1002.76     1219.34     10.54 o
   3   9   0      407.26      468.82      6.08 o
   4   9   0      201.31      179.44      3.92 o
   5   9   0      249.31      244.23      5.48 o
   6   9   0       84.80      106.99      4.02 o
   7   9   0       55.46       52.67      3.81 o
   8   9   0       53.37       53.75      3.91 o
   9   9   0       66.91       76.69      4.41 o
  10   9   0       74.23       82.18     10.63 o
  11   9   0        0.04       -4.81      3.81 o
  12   9   0       29.54       30.93      4.64 o
  13   9   0       50.29       55.81      5.40 o
   0  10   0        7.48        5.66      2.46 o
   1  10   0       82.95       66.08      2.42 o
   2  10   0      588.17      580.57      6.20 o
   3  10   0       29.26       20.94      2.23 o
   4  10   0      202.56      212.97      7.25 o
   5  10   0      577.16      561.71      9.56 o
   6  10   0       26.81       34.36      3.87 o
   7  10   0      182.53      177.59      5.85 o
   8  10   0       27.74       19.21      3.47 o
   9  10   0      128.39      120.60      8.63 o
  10  10   0       56.09       63.71      7.80 o
  11  10   0       98.91      110.85      6.31 o
  12  10   0       52.26       47.20      5.12 o
  13  10   0       23.36       23.44      4.72 o
   1  11   0        0.16        0.22      1.72 o
   2  11   0      111.98      104.97      3.15 o
   3  11   0       29.99       33.27      2.67 o
   4  11   0      773.51      759.38     10.85 o
   5  11   0     1516.89     1509.72     20.03 o
   6  11   0        1.49        4.41      3.15 o
   7  11   0       12.98       11.50      4.79 o
   8  11   0       12.37       20.08      3.40 o
   9  11   0       41.48       49.69      5.02 o
  10  11   0       55.51       63.44      7.14 o
  11  11   0       40.38       55.65      7.38 o
  12  11   0       57.76       65.67      5.78 o
   0  12   0       67.54       67.38      4.97 o
   1  12   0       37.62       31.00      2.75 o
   2  12   0       66.89       60.84      3.17 o
   3  12   0      437.73      417.88      9.88 o
   4  12   0       28.98       38.22      3.53 o
   5  12   0       47.21       41.10      4.07 o
   6  12   0      131.87      147.65      5.78 o
   7  12   0        0.63        3.07      4.26 o
   8  12   0       30.95       36.08      4.93 o
   9  12   0       11.49       19.54      4.45 o
  10  12   0       12.27       11.05      4.51 o
  11  12   0       57.08       55.14      8.33 o
   1  13   0      138.07      129.15      4.86 o
   2  13   0      716.22      768.85     10.61 o
   3  13   0      313.43      362.23      8.46 o
   4  13   0      105.07       99.10      5.18 o
   5  13   0       45.11       55.59      4.48 o
   6  13   0       78.30       89.64      5.13 o
   7  13   0        1.30       -0.82      4.18 o
   8  13   0       33.39       26.12      4.86 o
   9  13   0       24.15       23.56      4.82 o
  10  13   0        0.67       -5.50      4.14 o
   0  14   0       11.07        7.60      4.06 o
   1  14   0       14.46       14.72      4.06 o
   2  14   0       29.99       31.02      3.73 o
   3  14   0        2.02        9.77      3.86 o
   4  14   0       10.02       22.37      3.88 o
   5  14   0       44.03       41.45      5.50 o
   6  14   0        0.63        1.67      3.46 o
   7  14   0        0.01        5.27      4.44 o
   8  14   0        2.66       -2.16      4.08 o
   9  14   0       11.09        7.72      4.93 o
   1  15   0        5.06        3.67      3.33 o
   2  15   0       80.04       73.73      4.99 o
   3  15   0       10.65        6.32      3.51 o
   4  15   0       25.14       21.75      4.04 o
   5  15   0      165.39      163.81      6.60 o
   6  15   0        2.57        6.03      4.33 o
   7  15   0       20.88       28.34      5.24 o
   8  15   0        8.89        9.78      4.82 o
   0  16   0       34.94       38.21      7.00 o
   1  16   0       33.14       36.03      4.95 o
   2  16   0       21.32       19.24      4.08 o
   3  16   0       55.76       52.13      4.86 o
   4  16   0        0.19       -6.98      3.53 o
   5  16   0       60.06       52.12      5.75 o
   6  16   0        0.57        3.44      4.61 o
   7  16   0       16.30       12.76      5.36 o
   1  17   0       31.55       26.58      6.66 o
   2  17   0       71.68       65.94      6.26 o
   3  17   0        2.16       -1.41      3.92 o
   4  17   0       35.37       34.35      5.55 o
   5  17   0       62.49       61.61      6.34 o
   0  18   0       36.34       59.32      9.02 o
   1  18   0        0.63       -4.53      5.47 o
 -15   1   1        1.17       -6.54      3.93 o
 -14   1   1        6.90        5.80      4.03 o
 -13   1   1       15.78       14.33      3.83 o
 -12   1   1      209.18      209.90      4.73 o
 -11   1   1      796.22      752.79      7.95 o
 -10   1   1       10.40       10.67      1.70 o
  -9   1   1        3.56        7.32      1.47 o
  -8   1   1      149.50      156.24      2.84 o
  -7   1   1      828.58      783.60      7.18 o
  -6   1   1       20.13       30.22      1.23 o
  -5   1   1      632.09      420.88      3.88 o
  -4   1   1     3150.44     3306.31     22.02 o
  -3   1   1    12157.53    13088.51    111.53 o
  -2   1   1      519.25      575.52      6.59 o
   1   1   1     2856.93     2424.99     25.93 o
   2   1   1     1227.62     1073.40      7.85 o
   3   1   1       41.99        8.63      0.98 o
   4   1   1      115.54      129.19      2.32 o
   5   1   1      439.43      422.21      4.03 o
   6   1   1      238.98      304.76      4.66 o
   7   1   1       15.62       13.66      1.38 o
   8   1   1       31.71       37.68      1.87 o
   9   1   1       78.52       72.68      2.97 o
  10   1   1        0.57        1.05      1.74 o
  11   1   1      101.39       81.10      3.68 o
  12   1   1      116.91       92.69      4.42 o
  13   1   1        3.35       -2.86      4.13 o
  14   1   1      239.29      281.01      9.03 o
  15   1   1       64.23       58.11      5.80 o
 -15   2   1        0.01       -0.36      4.02 o
 -14   2   1        3.73       -1.10      6.19 o
 -13   2   1        4.39       -1.21      3.67 o
 -12   2   1      176.04      181.40      4.82 o
 -11   2   1       29.43       34.48      2.25 o
 -10   2   1      235.24      249.49      5.57 o
  -9   2   1       41.35       38.48      1.84 o
  -8   2   1      886.36      889.70      8.72 o
  -7   2   1      192.31      249.29      3.32 o
  -6   2   1     1494.75     1465.41     11.03 o
  -5   2   1      504.56      495.81      4.40 o
  -4   2   1     2861.51     2473.13     18.15 o
  -3   2   1     7530.33     7898.03     58.13 o
  -2   2   1     5611.13     6132.04     45.13 o
   0   2   1      854.04     1126.32     11.38 o
   1   2   1     4985.96     4882.58     63.45 o
   2   2   1     1444.78     1393.76     10.05 o
   3   2   1      993.39      865.62      6.50 o
   4   2   1       46.90       34.28      1.30 o
   5   2   1      172.08      165.41      2.51 o
   6   2   1     2140.57     2233.38     17.24 o
   7   2   1       58.37       66.83      1.99 o
   8   2   1       15.26       25.12      1.73 o
   9   2   1       32.82       31.58      2.13 o
  10   2   1       45.47       60.27      2.75 o
  11   2   1       76.54       92.15      3.72 o
  12   2   1      135.59      120.41      4.81 o
  13   2   1       18.78       21.48      4.07 o
  14   2   1        0.07       -1.31      4.18 o
  15   2   1       30.52       29.42      6.31 o
 -15   3   1       14.93       15.04      4.12 o
 -14   3   1        0.63        5.81      5.59 o
 -13   3   1        1.35       -2.96      3.33 o
 -12   3   1       49.38       34.48      3.69 o
 -11   3   1     1340.48     1318.92     16.06 o
 -10   3   1        0.87        3.21      1.59 o
  -9   3   1       11.21       11.90      1.35 o
  -8   3   1        0.04        4.73      1.08 o
  -7   3   1       92.81       87.33      2.17 o
  -6   3   1      473.82      573.42      5.28 o
  -5   3   1      794.87      821.06      6.96 o
  -4   3   1      332.95      281.01      3.06 o
  -3   3   1      823.62      775.01      6.72 o
  -2   3   1    11779.45    11064.91     81.92 o
  -1   3   1    21947.61    23631.83    154.29 o
   0   3   1     2005.61     2071.41     14.02 o
   1   3   1    12421.53    11846.35     79.97 o
   2   3   1    14895.20    13982.03     98.12 o
   3   3   1     5681.19     5861.61     38.61 o
   4   3   1      916.42      944.63      7.30 o
   5   3   1        3.60       34.45      1.53 o
   6   3   1     2239.02     2249.10     18.40 o
   7   3   1      796.29      902.60      8.55 o
   8   3   1       17.53       31.80      1.84 o
   9   3   1       89.82       94.43      2.78 o
  10   3   1        2.32       -0.80      1.90 o
  11   3   1       10.08        2.73      2.46 o
  12   3   1       12.85        9.42      3.55 o
  13   3   1        0.60        2.64      3.52 o
  14   3   1        0.09       -7.74      3.87 o
  15   3   1       23.02       29.16      5.12 o
 -15   4   1        4.06        4.72      5.30 o
 -14   4   1       11.99        5.72      3.83 o
 -13   4   1        2.69       -2.11      3.14 o
 -12   4   1       20.09       13.80      3.34 o
 -11   4   1      107.42      123.52      6.67 o
 -10   4   1      353.56      381.10      5.47 o
  -9   4   1       97.33       95.41      2.61 o
  -8   4   1      415.62      406.51      5.19 o
  -7   4   1      587.73      521.47      5.58 o
  -6   4   1      444.92      303.43      3.82 o
  -5   4   1       70.90       67.96      1.83 o
  -4   4   1     1246.21     1123.43      9.02 o
  -3   4   1      301.36      417.66      4.10 o
  -2   4   1     5357.80     5007.96     34.33 o
  -1   4   1     2969.58     3599.07     23.99 o
   0   4   1    27750.71    27147.52    177.71 o
   1   4   1    12636.48    12975.55     87.93 o
   2   4   1      216.77      177.85      3.16 o
   3   4   1        6.73        7.10      1.09 o
   4   4   1     2347.32     2194.87     15.33 o
   5   4   1     4273.66     4461.75     31.34 o
   6   4   1      121.15      114.22      2.57 o
   7   4   1       70.06       84.20      2.49 o
   8   4   1       79.68       97.67      2.65 o
   9   4   1        1.63        2.09      1.91 o
  10   4   1        8.46       17.55      2.24 o
  11   4   1        7.65        4.43      2.86 o
  12   4   1        0.00        0.12      3.45 o
  13   4   1        0.40       -6.37      3.57 o
  14   4   1        1.88       -2.12      4.18 o
 -15   5   1       19.72       29.50      7.73 o
 -14   5   1        0.86        2.54      4.07 o
 -13   5   1       27.13       27.74      4.78 o
 -12   5   1       77.44       74.63      4.34 o
 -11   5   1       27.20       21.58      4.18 o
 -10   5   1      567.38      556.38      7.68 o
  -9   5   1       59.37       48.84      2.63 o
  -8   5   1      108.45      111.93      3.09 o
  -7   5   1      304.45      291.97      4.18 o
  -6   5   1      324.67      349.68      4.26 o
  -5   5   1      660.00      525.25      5.33 o
  -4   5   1      114.71      122.91      2.34 o
  -3   5   1      562.08      574.44      5.07 o
  -2   5   1     4992.62     4432.55     29.57 o
  -1   5   1     1573.82     1333.25      9.62 o
   0   5   1     3256.85     3262.37     22.08 o
   1   5   1     1747.25     2096.85     17.82 o
   2   5   1      192.87      154.25      2.53 o
   3   5   1      455.68      348.13      3.99 o
   4   5   1      591.87      696.05      6.75 o
   5   5   1      128.56      156.95      3.04 o
   6   5   1      103.79      113.84      2.73 o
   7   5   1        9.13       12.86      1.92 o
   8   5   1       38.68       41.28      2.17 o
   9   5   1        8.15       11.22      1.98 o
  10   5   1       21.81       17.63      2.53 o
  11   5   1       47.85       54.60      3.69 o
  12   5   1       28.35       21.23      3.82 o
  13   5   1       11.34        4.43      3.61 o
  14   5   1       33.76       33.94      5.80 o
 -15   6   1       10.95       -3.30      9.89 o
 -14   6   1        1.70       -1.80      3.88 o
 -13   6   1       49.89       28.48      4.05 o
 -12   6   1       39.96       45.13      3.81 o
 -11   6   1       25.96       31.97      3.42 o
 -10   6   1       16.34       14.28      2.62 o
  -9   6   1      127.37      117.70      5.13 o
  -8   6   1        0.21       -0.05      1.44 o
  -7   6   1      107.34      107.73      2.85 o
  -6   6   1       28.59       20.85      1.71 o
  -5   6   1       97.26       80.62      2.31 o
  -4   6   1     1309.04     1304.37     11.20 o
  -3   6   1     1042.84     1118.37      8.90 o
  -2   6   1      902.94      914.61      7.17 o
  -1   6   1        1.81        1.94      1.03 o
   0   6   1      154.51      204.84      2.73 o
   1   6   1     4055.12     4187.92     28.28 o
   2   6   1      887.54     1214.29      9.61 o
   3   6   1      337.13      350.05      4.60 o
   4   6   1      139.69      209.42      3.92 o
   5   6   1       49.01       49.09      2.05 o
   6   6   1        0.55        1.99      1.86 o
   7   6   1      120.29      109.00      3.43 o
   8   6   1        7.55       11.92      1.62 o
   9   6   1        0.28       -1.06      1.58 o
  10   6   1        1.00        1.78      2.50 o
  11   6   1       72.35       90.56      6.75 o
  12   6   1       13.79        5.48      3.52 o
  13   6   1        0.12       -0.99      3.79 o
  14   6   1        0.13       -2.59      5.28 o
 -14   7   1        1.36       -2.61      6.71 o
 -13   7   1        5.01        1.83      3.56 o
 -12   7   1       33.74       32.34      4.12 o
 -11   7   1      105.10       97.52      4.45 o
 -10   7   1       57.40       65.48      5.70 o
  -9   7   1      107.15       90.50      4.30 o
  -8   7   1       10.65        8.56      1.99 o
  -7   7   1       76.36       88.59      3.15 o
  -6   7   1        5.74        9.75      2.16 o
  -5   7   1       44.49       55.34      2.58 o
  -4   7   1      630.94      735.63      8.18 o
  -3   7   1      758.99      832.28      9.09 o
  -2   7   1       51.47       41.28      1.68 o
  -1   7   1       84.60       96.85      2.48 o
   0   7   1     9323.21     9493.33     65.45 o
   1   7   1       61.13       76.76      1.98 o
   2   7   1      962.69     1013.12      8.70 o
   3   7   1      229.97      194.02      3.50 o
   4   7   1       27.90       28.23      1.82 o
   5   7   1      272.75      267.71      4.66 o
   6   7   1      237.49      224.06      4.29 o
   7   7   1      108.64      125.45      4.25 o
   8   7   1        0.88       -1.22      2.34 o
   9   7   1       39.81       32.82      4.44 o
  10   7   1       13.31       11.61      2.71 o
  11   7   1        1.21        9.37      3.47 o
  12   7   1        1.65       -3.83      3.91 o
  13   7   1        0.13       -1.45      4.08 o
  14   7   1       12.98        9.61      5.90 o
 -14   8   1        2.09       -8.97      7.83 o
 -13   8   1        0.07       -1.73      3.65 o
 -12   8   1       85.13       82.02      5.10 o
 -11   8   1        1.99        0.92      3.57 o
 -10   8   1      441.01      474.54     13.34 o
  -9   8   1       17.68       16.23      2.55 o
  -8   8   1      422.28      468.85      7.34 o
  -7   8   1       72.80       77.05      3.18 o
  -6   8   1      399.97      405.15      6.24 o
  -5   8   1      348.78      351.55      5.68 o
  -4   8   1       40.85       32.46      2.54 o
  -3   8   1        0.13        4.98      1.55 o
  -2   8   1     2558.13     2790.96     22.45 o
  -1   8   1     4145.41     4210.73     31.36 o
   0   8   1     3365.52     3618.26     27.16 o
   1   8   1      260.11      276.45      4.18 o
   2   8   1     3529.47     3537.69     29.50 o
   3   8   1        0.52        1.24      1.59 o
   4   8   1      186.72      189.57      3.85 o
   5   8   1       67.16       73.93      2.93 o
   6   8   1       21.27       26.98      2.10 o
   7   8   1        0.47       -2.67      2.28 o
   8   8   1       26.99       32.80      3.87 o
   9   8   1        0.63        3.89      3.11 o
  10   8   1       14.68       19.68      3.58 o
  11   8   1       55.75       64.92      5.59 o
  12   8   1        0.07       -5.19      3.90 o
  13   8   1        0.23       -7.73      4.09 o
 -13   9   1        0.18        4.80      3.70 o
 -12   9   1       16.95       15.39      4.00 o
 -11   9   1       40.55       54.11      4.80 o
 -10   9   1      126.65      156.10      6.52 o
  -9   9   1        5.22        4.29      2.92 o
  -8   9   1        3.54        3.91      2.39 o
  -7   9   1       37.00       39.54      3.21 o
  -6   9   1       33.65       37.90      2.77 o
  -5   9   1      854.84      837.89     10.26 o
  -4   9   1       27.02       22.10      2.37 o
  -3   9   1        2.43        5.66      1.71 o
  -2   9   1      478.18      539.66      5.97 o
  -1   9   1       26.35       36.10      1.96 o
   0   9   1     1455.06     1450.87     12.87 o
   1   9   1        0.23        6.16      2.20 o
   2   9   1     2848.22     2863.66     24.40 o
   3   9   1       28.68       22.65      2.21 o
   4   9   1        6.24        4.11      1.99 o
   5   9   1       73.30       76.54      3.10 o
   6   9   1        5.28        1.16      1.83 o
   7   9   1       23.61       19.79      3.00 o
   8   9   1       20.44       15.61      3.19 o
   9   9   1        1.68       -2.27      3.09 o
  10   9   1       16.84       20.96      4.36 o
  11   9   1       53.29       59.70      5.34 o
  12   9   1       49.64       38.55      5.16 o
  13   9   1        0.71       -2.27      5.06 o
 -13  10   1       43.85       47.14      7.11 o
 -12  10   1       17.58       18.50      5.47 o
 -11  10   1        0.06        1.59      3.86 o
 -10  10   1       11.94       15.06      4.00 o
  -9  10   1      309.63      322.90      8.72 o
  -8  10   1        3.94       -0.81      2.84 o
  -7  10   1      248.88      271.29      5.94 o
  -6  10   1        6.24        3.54      2.41 o
  -5  10   1     1102.86     1096.98     12.81 o
  -4  10   1        0.76        0.89      2.12 o
  -3  10   1      114.13      127.10      3.65 o
  -2  10   1        0.37        1.50      1.58 o
  -1  10   1      319.73      282.40      4.48 o
   0  10   1      118.68      120.72      3.28 o
   1  10   1     1766.63     1794.07     16.44 o
   2  10   1      838.08      867.11     14.58 o
   3  10   1      120.48      125.34      3.94 o
   4  10   1      288.71      295.40      5.65 o
   5  10   1       10.54       12.39      2.27 o
   6  10   1      144.91      133.05      3.81 o
   7  10   1        1.57        5.39      3.19 o
   8  10   1       54.52       53.04      5.63 o
   9  10   1        2.22       -3.13      4.00 o
  10  10   1        1.02       -1.23      3.86 o
  11  10   1        0.07       -0.74      4.28 o
  12  10   1       30.25       37.90      6.06 o
 -12  11   1       89.42      101.21      8.81 o
 -11  11   1        5.73       -3.26      4.51 o
 -10  11   1       22.34       18.85      4.26 o
  -9  11   1       21.14       20.54      4.26 o
  -8  11   1       21.38       12.64      3.37 o
  -7  11   1        2.22        3.40      3.02 o
  -6  11   1      200.84      250.55      6.35 o
  -5  11   1     1891.69     1961.27     20.63 o
  -4  11   1       53.93       51.66      3.24 o
  -3  11   1      264.24      265.86      5.77 o
  -2  11   1      136.13      142.91      3.65 o
  -1  11   1        5.10        1.84      1.90 o
   0  11   1      151.58      146.19      3.81 o
   1  11   1        0.61        1.45      1.97 o
   2  11   1      146.94      146.76      3.98 o
   3  11   1        4.09       -0.78      2.40 o
   4  11   1        4.78        6.84      2.40 o
   5  11   1       45.89       34.02      2.75 o
   6  11   1        4.26        2.90      3.10 o
   7  11   1        3.53        1.77      3.25 o
   8  11   1        0.08       -6.20      3.10 o
   9  11   1       23.71       24.49      4.74 o
  10  11   1        9.13       13.41      4.70 o
  11  11   1        8.40       16.11      4.86 o
  12  11   1       10.99        7.55      4.75 o
 -11  12   1        4.23       10.39      4.50 o
 -10  12   1       64.19       68.89      5.58 o
  -9  12   1       29.27       31.41      4.60 o
  -8  12   1      100.70       95.78      6.35 o
  -7  12   1       14.80        6.96      3.25 o
  -6  12   1       83.97       88.89      4.77 o
  -5  12   1       68.87       72.02      4.15 o
  -4  12   1        9.58       10.44      2.81 o
  -3  12   1       50.82       44.18      3.24 o
  -2  12   1        1.59       -1.55      2.02 o
  -1  12   1       33.30       23.01      2.54 o
   0  12   1      176.65      205.13      4.79 o
   1  12   1       96.02      106.43      3.71 o
   2  12   1     2132.65     1989.69     20.79 o
   3  12   1       21.47       13.18      2.96 o
   4  12   1        4.82        0.87      2.58 o
   5  12   1       27.05       22.94      2.96 o
   6  12   1       69.46       66.48      5.16 o
   7  12   1       23.61       27.23      4.00 o
   8  12   1       38.29       52.04      5.35 o
   9  12   1       74.15       87.56      9.40 o
  10  12   1       35.69       44.19      5.27 o
  11  12   1       33.05       28.16      5.22 o
 -11  13   1        1.13        1.87      5.00 o
 -10  13   1        1.86       -5.31      4.30 o
  -9  13   1        4.80       -5.34      3.86 o
  -8  13   1        4.38        7.52      4.23 o
  -7  13   1        0.74       -5.94      4.17 o
  -6  13   1      397.56      400.58      8.96 o
  -5  13   1      162.08      169.31      8.27 o
  -4  13   1       20.22       19.23      3.31 o
  -3  13   1       13.46       21.28      3.07 o
  -2  13   1       16.95       19.26      2.58 o
  -1  13   1       41.96       39.30      3.08 o
   0  13   1        0.56       -1.48      2.50 o
   1  13   1      394.97      382.38      6.80 o
   2  13   1      369.37      390.10      8.90 o
   3  13   1       94.23       88.99      4.38 o
   4  13   1       60.80       63.18      4.30 o
   5  13   1       32.70       28.36      4.02 o
   6  13   1      235.30      217.53      9.14 o
   7  13   1       89.00       87.99      5.26 o
   8  13   1        0.08       -3.30      4.02 o
   9  13   1       17.17       16.02      5.36 o
  10  13   1       17.55       13.35      4.99 o
 -10  14   1        7.27        6.06      5.00 o
  -9  14   1       67.27       65.73      9.93 o
  -8  14   1       16.67       16.06      4.67 o
  -7  14   1        8.37        7.51      4.33 o
  -6  14   1        1.50       -3.73      3.46 o
  -5  14   1        0.02        2.14      3.48 o
  -4  14   1        0.54        1.11      3.41 o
  -3  14   1       58.71       60.67      4.54 o
  -2  14   1       88.27       72.24      3.61 o
  -1  14   1      149.42      137.75      4.57 o
   0  14   1       43.85       38.62      3.20 o
   1  14   1      247.23      223.64      5.55 o
   2  14   1       35.51       30.55      3.52 o
   3  14   1       74.39       74.20      5.19 o
   4  14   1        2.45        1.15      3.31 o
   5  14   1       60.96       72.27      4.91 o
   6  14   1        0.89       -6.56      3.34 o
   7  14   1       33.04       34.65      5.28 o
   8  14   1       51.49       47.00      7.26 o
   9  14   1       53.45       66.03      6.55 o
  -8  15   1       45.59       52.19      5.67 o
  -7  15   1       12.94       18.52      4.99 o
  -6  15   1       14.70       22.65      4.93 o
  -5  15   1       57.21       58.11      4.71 o
  -4  15   1       66.79       56.28      4.70 o
  -3  15   1       35.70       32.24      4.27 o
  -2  15   1        0.13       -3.55      3.21 o
  -1  15   1       59.25       68.89      4.77 o
   0  15   1       25.05       25.17      3.25 o
   1  15   1       37.77       42.25      4.36 o
   2  15   1       56.66       41.31      5.52 o
   3  15   1        2.17        7.24      3.78 o
   4  15   1      102.94       95.28      5.64 o
   5  15   1        9.12        4.08      3.80 o
   6  15   1        0.08       -4.91      4.31 o
   7  15   1        6.07       10.19      4.86 o
   8  15   1        0.38       11.86      5.02 o
  -7  16   1        0.44        2.32      4.70 o
  -6  16   1       10.79       10.05      4.78 o
  -5  16   1        1.59        0.75      4.44 o
  -4  16   1        3.07        1.43      3.82 o
  -3  16   1        2.10       -3.72      3.63 o
  -2  16   1        6.66        3.88      4.15 o
  -1  16   1       12.67       12.67      7.14 o
   0  16   1        0.68        1.63      4.21 o
   1  16   1        3.17        1.02      3.69 o
   2  16   1       96.26       86.83      5.52 o
   3  16   1       61.87       55.95      5.00 o
   4  16   1       17.21       14.98      5.59 o
   5  16   1       17.72       11.16      6.66 o
   6  16   1        9.21       25.65      6.33 o
  -5  17   1       18.32       14.08      5.25 o
  -4  17   1        1.46       -3.70      4.58 o
  -3  17   1       12.58       18.47      7.62 o
  -2  17   1        9.86       11.09      6.31 o
  -1  17   1        2.70        6.80      4.42 o
   0  17   1       16.69       20.29      4.92 o
   1  17   1       37.96       34.16      5.59 o
   2  17   1       81.68      109.94      7.10 o
   3  17   1        0.43       -5.53      3.80 o
   4  17   1       10.93        8.14      4.99 o
  -1  18   1       30.26       39.27      6.31 o
   0  18   1        6.15       14.03      5.11 o
 -16   0   2        3.90       -4.59      5.62 o
 -15   0   2       11.47       18.15      5.62 o
 -14   0   2       64.92       71.96      8.24 o
 -13   0   2      108.45      150.53     16.08 o
 -12   0   2     2020.85     2005.88     27.30 o
 -11   0   2      613.88      600.48      9.34 o
 -10   0   2       86.90      106.94      3.85 o
  -9   0   2        0.62        0.21      1.85 o
  -8   0   2        1.11        2.14      1.70 o
  -7   0   2      475.58      359.78      5.09 o
  -6   0   2      163.63      117.75      2.69 o
  -5   0   2     1646.85     2028.84     22.13 o
  -4   0   2    20191.12    19978.52    236.47 o
  -2   0   2    12929.19    13020.68    323.44 o
  -1   0   2    11304.66    10646.36    266.72 o
   0   0   2    21057.61    20877.33    341.06 o
   1   0   2     1136.62     1061.64     19.48 o
   2   0   2    11615.48    12140.70    115.69 o
   3   0   2        1.75       41.73      5.57 o
   4   0   2      172.29      132.33      3.33 o
   5   0   2      406.06      384.34      5.98 o
   6   0   2      546.38      386.64      6.78 o
   7   0   2      748.91      662.95     13.86 o
   8   0   2      187.14      181.48      7.26 o
   9   0   2       69.58       57.22      5.64 o
  10   0   2       19.56       27.26      3.56 o
  11   0   2       24.03       38.05      6.05 o
  12   0   2        0.00       -2.16      5.13 o
  13   0   2       53.32       44.39     13.60 o
  14   0   2      125.56      126.95      9.71 o
 -16   1   2        1.69       -2.23      3.86 o
 -15   1   2        0.48       -3.82      5.36 o
 -14   1   2        8.99        9.04      4.64 o
 -13   1   2        0.06       -4.13      3.20 o
 -12   1   2       80.70       89.32      3.33 o
 -11   1   2     1210.38     1188.99     11.59 o
 -10   1   2        0.92        3.89      1.35 o
  -9   1   2      101.26       93.86      2.50 o
  -8   1   2       70.42       64.33      1.78 o
  -7   1   2       47.04       60.12      1.36 o
  -6   1   2       26.07       25.15      0.99 o
  -5   1   2      161.11      170.59      2.73 o
  -4   1   2     2599.62     2289.38     19.55 o
  -3   1   2     1480.26     1794.42     28.31 o
  -2   1   2      299.79      475.62      4.67 o
  -1   1   2     1765.47     1717.42     20.30 o
   0   1   2       80.94      143.28      2.89 o
   1   1   2     1078.60     1067.76      8.25 o
   2   1   2      218.25      122.48      2.09 o
   3   1   2     4679.12     4313.11     29.81 o
   4   1   2       48.05       45.52      1.87 o
   5   1   2     7828.98     8206.49     56.18 o
   6   1   2      201.01      164.45      3.21 o
   7   1   2       34.96       46.53      2.05 o
   8   1   2      104.23      117.51      2.95 o
   9   1   2        1.69        5.15      1.82 o
  10   1   2       15.65        9.52      2.04 o
  11   1   2       39.59       30.57      3.18 o
  12   1   2        3.56        0.58      3.14 o
  13   1   2        3.78        3.52      4.55 o
  14   1   2       31.64       41.54      5.51 o
 -16   2   2        0.49       -8.59      7.85 o
 -15   2   2       13.14       15.08      7.21 o
 -14   2   2        1.58        2.04      3.64 o
 -13   2   2      166.88      167.47      5.55 o
 -12   2   2        3.77        3.43      2.26 o
 -11   2   2      482.64      469.16      6.13 o
 -10   2   2     1103.28     1142.71     10.98 o
  -9   2   2       56.24       57.04      1.90 o
  -8   2   2       40.87       46.08      1.53 o
  -7   2   2     1089.13     1024.72      8.03 o
  -6   2   2     1041.42      842.03      6.35 o
  -5   2   2     1561.90     1379.69     10.96 o
  -4   2   2     1197.53     1151.47      9.79 o
  -3   2   2     8939.44    10107.57     83.26 o
  -2   2   2      702.26      438.53      3.87 o
  -1   2   2      167.71      118.60      1.99 o
   0   2   2     5134.55     4336.80     32.20 o
   1   2   2       34.22       65.22      1.73 o
   2   2   2     3966.20     3893.58     28.05 o
   3   2   2     1482.50     1021.02      8.06 o
   4   2   2     1324.24     1252.78      9.73 o
   5   2   2       28.43       22.85      1.58 o
   6   2   2      555.35      637.88      6.37 o
   7   2   2      739.14      760.88      7.73 o
   8   2   2      194.61      231.80      4.06 o
   9   2   2       66.76       68.17      2.67 o
  10   2   2       57.52       72.62      3.24 o
  11   2   2        7.05        1.74      2.62 o
  12   2   2        7.52       11.26      3.28 o
  13   2   2        0.65       -7.70      3.85 o
  14   2   2       38.93       30.56      6.44 o
 -15   3   2        7.94        2.07      4.88 o
 -14   3   2       18.14       23.73      5.83 o
 -13   3   2       14.60       16.75      3.15 o
 -12   3   2       16.23       22.03      3.15 o
 -11   3   2      127.10      142.48      3.43 o
 -10   3   2      235.46      242.10      4.78 o
  -9   3   2      269.70      296.38      3.93 o
  -8   3   2       49.26       49.86      1.79 o
  -7   3   2      102.13       81.78      1.85 o
  -6   3   2       45.72       51.19      1.57 o
  -5   3   2     1327.63     1260.99     10.18 o
  -4   3   2      671.29      730.16      5.91 o
  -3   3   2     9606.32     8941.06     65.88 o
  -2   3   2     2358.32     2089.28     17.01 o
  -1   3   2     4415.03     3725.71     27.84 o
   0   3   2    18080.94    17935.45    132.16 o
   1   3   2      334.69      331.04      3.70 o
   2   3   2     1469.28     1942.11     15.42 o
   3   3   2      259.15      269.88      3.35 o
   4   3   2      228.83      200.55      2.89 o
   5   3   2     3454.99     3460.57     27.32 o
   6   3   2       34.17       46.01      1.97 o
   7   3   2      290.96      324.16      4.59 o
   8   3   2      197.02      201.33      3.82 o
   9   3   2       63.05       78.28      2.90 o
  10   3   2       64.62       69.97      3.40 o
  11   3   2       27.84       19.10      3.24 o
  12   3   2        6.82        4.54      3.63 o
  13   3   2       35.51       51.21      4.75 o
  14   3   2        5.40        5.58      4.51 o
 -15   4   2        0.73       -0.55      5.14 o
 -14   4   2        2.69       -1.00      3.08 o
 -13   4   2      118.86      149.56      7.45 o
 -12   4   2      608.21      643.93     10.34 o
 -11   4   2       14.84       15.75      2.00 o
 -10   4   2      763.29      778.04      8.55 o
  -9   4   2      142.26      154.72      3.09 o
  -8   4   2       75.53       73.10      2.50 o
  -7   4   2      272.69      284.84      3.35 o
  -6   4   2      250.37      265.30      3.12 o
  -5   4   2       20.32       40.80      1.31 o
  -4   4   2      122.56      112.95      2.00 o
  -3   4   2     1074.11      987.11      8.81 o
  -2   4   2      323.01      289.73      3.26 o
  -1   4   2    16016.21    16116.27    109.03 o
   0   4   2     4477.32     4236.26     30.51 o
   1   4   2     4722.13     4824.83     36.20 o
   2   4   2      313.31      288.14      3.44 o
   3   4   2     1882.77     1932.85     14.30 o
   4   4   2     1654.88     1713.56     12.99 o
   5   4   2      726.10      798.77     10.08 o
   6   4   2        1.01        5.30      1.50 o
   7   4   2       21.09       18.39      1.98 o
   8   4   2      272.28      292.46      5.12 o
   9   4   2       30.61       39.13      2.39 o
  10   4   2        0.60       -2.38      2.22 o
  11   4   2        0.76        0.46      2.93 o
  12   4   2       53.79       61.78      4.65 o
  13   4   2       30.46       28.04      4.31 o
  14   4   2        2.56       -5.24      4.70 o
 -15   5   2        2.56       -3.48      6.24 o
 -14   5   2       10.24        6.75      5.67 o
 -13   5   2      181.90      168.27      6.52 o
 -12   5   2        5.05        5.43      2.85 o
 -11   5   2      285.33      276.29      6.16 o
 -10   5   2       13.49       16.52      1.92 o
  -9   5   2       55.51       64.22      2.21 o
  -8   5   2        7.19        5.16      1.40 o
  -7   5   2        9.20       23.70      1.29 o
  -6   5   2      548.63      582.35      5.46 o
  -5   5   2       24.96       27.86      1.26 o
  -4   5   2      750.22      718.92      6.55 o
  -3   5   2      261.08      247.82      2.85 o
  -2   5   2      449.86      328.14      3.46 o
  -1   5   2    13752.23    14303.20     93.18 o
   0   5   2     1389.69     1657.62     12.33 o
   1   5   2      195.59      196.29      2.81 o
   2   5   2        6.24       19.49      1.42 o
   3   5   2      226.84      162.84      2.92 o
   4   5   2     1162.13     1314.50     11.50 o
   5   5   2      318.47      387.08      5.15 o
   6   5   2        3.35        2.72      1.60 o
   7   5   2       30.98       32.16      2.31 o
   8   5   2      304.73      291.95      5.03 o
   9   5   2       64.66       73.42      3.05 o
  10   5   2        0.93        3.72      2.78 o
  11   5   2        7.16        4.82      3.05 o
  12   5   2       10.06        3.01      3.55 o
  13   5   2        2.47       -3.49      4.05 o
  14   5   2        1.34       -4.23      4.98 o
 -15   6   2        8.50       24.03      7.47 o
 -14   6   2        0.03        4.57      6.10 o
 -13   6   2      273.42      252.73      8.70 o
 -12   6   2        1.33        3.15      2.77 o
 -11   6   2      210.28      217.51      4.75 o
 -10   6   2      438.62      440.61      7.56 o
  -9   6   2      119.99      131.38      3.62 o
  -8   6   2        1.58        0.49      1.41 o
  -7   6   2      246.48      286.91      3.82 o
  -6   6   2      206.10      196.63      3.14 o
  -5   6   2      160.95      203.39      4.56 o
  -4   6   2       57.64       68.81      1.86 o
  -3   6   2      937.83      988.09      7.92 o
  -2   6   2      693.25      878.01      7.21 o
  -1   6   2        3.60        4.70      1.17 o
   0   6   2      263.38      358.50      3.90 o
   1   6   2      244.76      290.06      3.50 o
   2   6   2       23.33       19.57      1.50 o
   3   6   2       33.98       24.22      1.56 o
   4   6   2     2934.99     3151.11     28.20 o
   5   6   2        1.31        8.23      1.71 o
   6   6   2     1289.17     1376.59     14.61 o
   7   6   2      218.25      223.82      4.76 o
   8   6   2       19.60       26.17      2.46 o
   9   6   2       91.54      105.38      4.24 o
  10   6   2       58.79       72.54      3.98 o
  11   6   2       13.34       13.93      3.58 o
  12   6   2        6.50       -6.96      4.05 o
  13   6   2        0.81        0.03      4.26 o
 -14   7   2        2.06      -10.75      6.24 o
 -13   7   2        0.00        0.59      3.21 o
 -12   7   2      150.87      165.07      8.09 o
 -11   7   2       85.22       81.09      3.98 o
 -10   7   2      309.53      287.99      4.87 o
  -9   7   2       79.70       58.58      3.51 o
  -8   7   2        0.00        1.78      1.53 o
  -7   7   2       20.92       21.48      2.23 o
  -6   7   2       26.51       49.47      2.44 o
  -5   7   2      540.61      571.18      6.83 o
  -4   7   2      370.09      380.83      4.82 o
  -3   7   2       53.87       49.21      1.72 o
  -2   7   2     1081.48     1017.07      8.72 o
  -1   7   2       29.92       19.18      1.50 o
   0   7   2      501.39      671.12      7.59 o
   1   7   2       98.73       93.84      2.47 o
   2   7   2       83.56       96.90      2.58 o
   3   7   2       17.60       18.15      1.53 o
   4   7   2      545.69      583.04      6.81 o
   5   7   2        0.05        1.01      1.62 o
   6   7   2      100.68       92.87      3.24 o
   7   7   2       29.26       42.18      2.63 o
   8   7   2       72.61       88.27      3.96 o
   9   7   2       42.48       53.99      4.02 o
  10   7   2        4.21        5.38      3.36 o
  11   7   2       39.91       45.08      5.19 o
  12   7   2        0.27       -1.79      5.71 o
  13   7   2       21.25       30.45      6.77 o
 -14   8   2        3.02      -12.85      6.71 o
 -13   8   2        2.04        3.50      5.14 o
 -12   8   2        9.07        7.81      3.21 o
 -11   8   2       15.65       18.80      3.65 o
 -10   8   2      416.72      421.84      9.84 o
  -9   8   2       77.85       61.73      2.92 o
  -8   8   2      140.79      144.21      4.30 o
  -7   8   2       40.95       43.36      2.83 o
  -6   8   2     1033.26     1029.71     11.57 o
  -5   8   2        8.70        4.93      1.79 o
  -4   8   2     1256.25     1198.38     11.40 o
  -3   8   2      510.53      525.62      6.12 o
  -2   8   2      284.27      305.27      3.82 o
  -1   8   2     3970.30     3669.33     28.96 o
   0   8   2      170.86      126.12      2.99 o
   1   8   2     1032.46      947.92      9.04 o
   2   8   2      267.49      325.50      4.81 o
   3   8   2       25.52       32.54      1.80 o
   4   8   2        2.64        8.00      2.18 o
   5   8   2      420.96      400.12      6.79 o
   6   8   2       64.76       61.96      3.02 o
   7   8   2      113.03      114.59      4.90 o
   8   8   2      110.88      117.87      4.85 o
   9   8   2      144.47      144.19      5.69 o
  10   8   2       34.48       44.98      4.20 o
  11   8   2       12.68       16.39      4.56 o
  12   8   2       12.71        8.37      5.12 o
  13   8   2        5.60        0.81      4.45 o
 -14   9   2       16.05       12.11      7.51 o
 -13   9   2       86.88       96.59     15.58 o
 -12   9   2        1.58        7.31      3.25 o
 -11   9   2       38.04       37.96      4.25 o
 -10   9   2      331.54      346.70      8.65 o
  -9   9   2       12.13        9.74      2.71 o
  -8   9   2      117.94       99.10      4.90 o
  -7   9   2        7.51        7.30      2.22 o
  -6   9   2      740.56      776.57      9.75 o
  -5   9   2        4.40       10.03      2.18 o
  -4   9   2      428.01      387.98      5.61 o
  -3   9   2       16.96       22.50      1.93 o
  -2   9   2        8.25        2.54      1.50 o
  -1   9   2       33.77       32.30      1.80 o
   0   9   2     1095.07     1186.10     10.92 o
   1   9   2      692.48      578.68      6.74 o
   2   9   2      273.54      232.20      4.32 o
   3   9   2      179.12      214.80      3.91 o
   4   9   2      133.65      125.08      3.93 o
   5   9   2       27.98       25.01      2.47 o
   6   9   2        4.60        4.04      2.36 o
   7   9   2        3.06        2.63      2.19 o
   8   9   2        4.11        7.47      3.40 o
   9   9   2       34.63       45.89      4.28 o
  10   9   2        0.35        4.39      4.88 o
  11   9   2        2.96        3.95      4.42 o
  12   9   2        7.77        1.91      4.61 o
 -13  10   2        7.33       12.49      5.94 o
 -12  10   2        1.25        1.35      4.52 o
 -11  10   2       27.01       32.18      4.25 o
 -10  10   2       16.69       18.11      3.90 o
  -9  10   2       75.06       94.34      5.58 o
  -8  10   2      343.59      329.91      6.80 o
  -7  10   2       18.59       25.32      2.71 o
  -6  10   2      647.64      598.17      8.44 o
  -5  10   2        8.56       12.26      2.43 o
  -4  10   2      474.78      492.24      6.71 o
  -3  10   2       28.99       27.29      2.26 o
  -2  10   2       69.33       70.61      2.47 o
  -1  10   2       83.70       71.50      2.56 o
   0  10   2       87.24       88.71      3.13 o
   1  10   2       55.84       54.05      2.64 o
   2  10   2        1.22       -2.12      1.81 o
   3  10   2       34.26       40.89      3.11 o
   4  10   2      637.60      639.37      8.72 o
   5  10   2      132.48      126.29      4.05 o
   6  10   2        1.85        5.48      2.50 o
   7  10   2        0.76       -0.65      2.29 o
   8  10   2      102.66      111.96      6.91 o
   9  10   2      557.18      580.92     12.61 o
  10  10   2       56.48       68.50     10.23 o
  11  10   2       18.55       11.43      5.71 o
  12  10   2        9.79        4.90      8.94 o
 -12  11   2       15.00       16.70      6.27 o
 -11  11   2       28.01       25.84      4.60 o
 -10  11   2       25.40       30.34      4.47 o
  -9  11   2      226.02      257.54      7.96 o
  -8  11   2      243.20      257.07      6.40 o
  -7  11   2       66.22       76.88      4.05 o
  -6  11   2       75.45       69.96      3.98 o
  -5  11   2       40.01       37.96      3.10 o
  -4  11   2       28.27       25.24      2.53 o
  -3  11   2       22.83       15.39      2.33 o
  -2  11   2      315.99      337.78      5.38 o
  -1  11   2      325.61      305.65      5.08 o
   0  11   2      314.92      319.47      5.61 o
   1  11   2      162.23      169.23      4.49 o
   2  11   2      684.03      656.33      8.71 o
   3  11   2        1.50       -0.90      2.72 o
   4  11   2       70.05       76.62      3.91 o
   5  11   2      106.26      100.38      4.22 o
   6  11   2        0.84        2.40      2.58 o
   7  11   2       11.63        6.11      3.48 o
   8  11   2       12.05       15.21      3.85 o
   9  11   2       95.20       85.97      8.21 o
  10  11   2        2.60        7.85      4.66 o
  11  11   2       81.93       94.04      6.87 o
 -12  12   2        4.17       -0.20      5.94 o
 -11  12   2       20.18       28.44      4.76 o
 -10  12   2       16.36       13.38      4.76 o
  -9  12   2       13.77       13.15      4.75 o
  -8  12   2       63.99       68.78      5.69 o
  -7  12   2        6.08       -0.32      2.82 o
  -6  12   2        0.36       12.49      3.04 o
  -5  12   2       26.73       31.27      3.43 o
  -4  12   2      132.59      147.07      4.30 o
  -3  12   2        7.47        5.63      2.39 o
  -2  12   2       20.53       13.36      2.40 o
  -1  12   2      224.50      211.58      5.34 o
   0  12   2      989.31      904.11     11.35 o
   1  12   2      983.53      964.04     11.84 o
   2  12   2       83.76       85.14      6.02 o
   3  12   2      579.42      576.09      9.50 o
   4  12   2       55.91       53.55      3.69 o
   5  12   2        1.83        1.46      2.73 o
   6  12   2        0.85       -1.14      2.53 o
   7  12   2       90.43       87.84      5.34 o
   8  12   2        9.36        2.59      4.48 o
   9  12   2       15.94       22.10      4.86 o
  10  12   2        6.08       -1.90      4.74 o
 -11  13   2       30.07       39.93      5.00 o
 -10  13   2      101.29      119.50      6.78 o
  -9  13   2        0.50        5.12      4.95 o
  -8  13   2       76.75       80.35      5.62 o
  -7  13   2       10.31       13.81      3.84 o
  -6  13   2       63.83       62.59      4.11 o
  -5  13   2        9.06        2.79      3.04 o
  -4  13   2      118.41      121.17      4.47 o
  -3  13   2      160.55      174.31      6.42 o
  -2  13   2       63.49       60.11      3.16 o
  -1  13   2      227.94      208.25      6.33 o
   0  13   2       38.58       30.54      3.09 o
   1  13   2       88.45       81.84      3.75 o
   2  13   2      161.05      123.56      4.95 o
   3  13   2       80.95       77.05      4.32 o
   4  13   2       16.87        5.49      3.93 o
   5  13   2        9.53       16.75      3.12 o
   6  13   2       12.34       14.46      3.77 o
   7  13   2        0.69        3.70      3.68 o
   8  13   2       11.80       15.71      5.01 o
   9  13   2        0.18        3.16      4.78 o
 -10  14   2        1.25        4.63      4.39 o
  -9  14   2       26.28       26.22      4.89 o
  -8  14   2        9.10        7.55      4.26 o
  -7  14   2        6.18        9.78      4.40 o
  -6  14   2       12.49        4.95      3.67 o
  -5  14   2       46.26       42.86      4.01 o
  -4  14   2        0.91       -2.46      2.99 o
  -3  14   2        2.24        1.46      3.05 o
  -2  14   2        0.76       -0.22      2.83 o
  -1  14   2        0.31       -0.55      2.59 o
   0  14   2        0.59       -4.72      2.55 o
   1  14   2        4.44       -1.07      2.59 o
   2  14   2      119.93       82.88      4.47 o
   3  14   2        1.14        3.37      2.95 o
   4  14   2        0.01       -0.10      2.82 o
   5  14   2        8.99        5.99      3.76 o
   6  14   2        0.08       -3.82      3.52 o
   7  14   2        2.25       -2.57      4.55 o
   8  14   2       17.45       18.12      5.17 o
   9  14   2        0.77        6.28      5.07 o
  -9  15   2       64.64       66.04     10.47 o
  -8  15   2       30.42       30.89      5.47 o
  -7  15   2        0.26       -6.06      4.02 o
  -6  15   2       60.26       45.56      5.35 o
  -5  15   2        5.79        6.33      3.87 o
  -4  15   2        1.36        3.45      3.29 o
  -3  15   2       14.53       22.61      3.69 o
  -2  15   2       16.22       16.90      3.69 o
  -1  15   2        6.90       -0.71      2.70 o
   0  15   2       13.00       12.57      3.50 o
   1  15   2       13.45       11.52      3.38 o
   2  15   2       89.70      102.30      5.16 o
   3  15   2        6.98       11.86      3.34 o
   4  15   2        4.15        0.55      3.74 o
   5  15   2       37.65       42.89      4.75 o
   6  15   2       15.34       13.19      4.67 o
   7  15   2        4.14        3.05      5.11 o
  -7  16   2        1.59        2.58      6.66 o
  -6  16   2        5.51       13.81      4.78 o
  -5  16   2       83.82       91.45      6.66 o
  -4  16   2       18.50       13.36      4.07 o
  -3  16   2        4.37        0.92      4.92 o
  -2  16   2        1.13       -5.34      3.17 o
  -1  16   2       11.96        9.07      4.12 o
   0  16   2       36.78       30.17      4.28 o
   1  16   2        0.04        0.09      3.21 o
   2  16   2       36.67       43.95      4.15 o
   3  16   2        0.46       -0.27      3.85 o
   4  16   2        4.07        0.12      3.94 o
   5  16   2        0.06        0.37      4.51 o
   6  16   2        4.09        0.79      4.86 o
  -5  17   2        0.19       -0.69      5.36 o
  -4  17   2       14.86       23.82      5.29 o
  -3  17   2       61.76       71.00      8.00 o
  -2  17   2       15.68       16.92      4.97 o
  -1  17   2       15.31       19.58      5.04 o
   0  17   2        1.63       -5.01      4.31 o
   1  17   2       67.44       77.33      6.26 o
   2  17   2        9.19       -1.77      4.60 o
   3  17   2        6.77       -2.37      3.98 o
   4  17   2        3.85       -0.67      4.63 o
 -16   1   3        0.02       -2.22      5.05 o
 -15   1   3        3.95        2.16      3.34 o
 -14   1   3        0.30        7.20      3.27 o
 -13   1   3       86.22       90.02      4.62 o
 -12   1   3      121.86      127.21      3.34 o
 -11   1   3      519.79      570.89      6.13 o
 -10   1   3      232.55      229.74      3.32 o
  -9   1   3       17.63       17.42      1.28 o
  -8   1   3      111.00      162.06      2.23 o
  -7   1   3     1154.31     1250.29     10.08 o
  -6   1   3     3534.63     3806.61     32.34 o
  -5   1   3       50.81       21.13      1.03 o
  -4   1   3    25371.28    27546.52    286.31 o
  -3   1   3     1531.04     1084.42     21.27 o
  -2   1   3     1581.17     1547.54     13.97 o
  -1   1   3     2697.81     2392.24     19.97 o
   0   1   3     2214.08     2244.22     18.01 o
   1   1   3     6308.83     6734.79     47.83 o
   2   1   3     1341.54     1398.98     10.54 o
   3   1   3       12.39       18.41      1.31 o
   4   1   3       13.32       14.85      2.07 o
   5   1   3      414.01      511.96      5.78 o
   6   1   3      140.80      161.28      3.44 o
   7   1   3        0.07        2.43      1.84 o
   8   1   3        1.57        7.83      2.01 o
   9   1   3        2.03        4.95      2.03 o
  10   1   3       10.35        9.36      2.65 o
  11   1   3      817.04      811.44     12.14 o
  12   1   3        2.86        3.15      3.51 o
  13   1   3      222.01      225.39      8.66 o
  14   1   3        5.61       -6.22      4.39 o
 -16   2   3        0.10       -7.78      6.69 o
 -15   2   3       20.62       17.24      3.51 o
 -14   2   3        0.10        0.74      3.06 o
 -13   2   3        6.90       10.85      3.41 o
 -12   2   3      260.33      248.89      4.57 o
 -11   2   3      500.07      505.37      5.90 o
 -10   2   3        1.91        2.82      1.30 o
  -9   2   3      388.36      390.27      4.10 o
  -8   2   3      125.12      126.91      2.17 o
  -7   2   3      391.05      375.75      4.21 o
  -6   2   3     7422.45     7595.32     59.71 o
  -5   2   3       35.23       46.69      1.99 o
  -4   2   3    22207.75    22186.13    213.08 o
  -3   2   3       71.55       57.76      1.29 o
  -2   2   3     2984.19     2557.62     22.83 o
  -1   2   3      575.03      472.36      4.83 o
   0   2   3     1715.99     1390.12     11.12 o
   1   2   3      533.95      516.16      5.02 o
   2   2   3      777.54      853.94      7.66 o
   3   2   3      126.58      141.66      2.54 o
   4   2   3      795.47     1001.90      8.63 o
   5   2   3       69.66       76.80      2.99 o
   6   2   3      757.68      791.96      8.04 o
   7   2   3     1072.52     1042.36     10.56 o
   8   2   3     1356.55     1384.53     13.50 o
   9   2   3      294.02      269.51      5.67 o
  10   2   3       19.27        6.80      2.78 o
  11   2   3      105.95      123.76      5.18 o
  12   2   3       99.28      108.71      5.20 o
  13   2   3       18.48       17.36      4.27 o
  14   2   3        1.69        5.44      4.97 o
 -16   3   3        6.03       -0.95      7.16 o
 -15   3   3       31.19       33.27      5.64 o
 -14   3   3        0.03        1.16      2.98 o
 -13   3   3       93.40       90.39      3.88 o
 -12   3   3      318.96      313.44      5.47 o
 -11   3   3      375.46      399.45      5.66 o
 -10   3   3       37.55       46.69      2.54 o
  -9   3   3      210.91      235.26      4.07 o
  -8   3   3       47.42       51.40      1.73 o
  -7   3   3      103.97       89.49      2.00 o
  -6   3   3      105.82      160.48      4.66 o
  -5   3   3       10.35       20.71      1.78 o
  -4   3   3       98.58      109.47      2.80 o
  -3   3   3     2134.57     1724.27     14.01 o
  -2   3   3     2525.81     2577.26     21.95 o
  -1   3   3     5582.82     5143.47     40.20 o
   0   3   3     1009.60      989.42      8.34 o
   1   3   3       52.86       67.35      1.87 o
   2   3   3      374.65      304.32      3.61 o
   3   3   3     2031.31     1837.21     14.30 o
   4   3   3     1164.18     1198.10     11.74 o
   5   3   3     3218.19     3340.95     27.92 o
   6   3   3       57.03       70.70      2.58 o
   7   3   3        0.29        5.89      1.88 o
   8   3   3       21.64       16.81      2.37 o
   9   3   3       68.27       71.14      3.57 o
  10   3   3        4.54        2.42      2.48 o
  11   3   3        6.67        6.68      3.26 o
  12   3   3       43.58       54.18      6.54 o
  13   3   3        3.42        1.75      3.93 o
  14   3   3        4.95        5.12      5.83 o
 -16   4   3        5.39        4.64      6.36 o
 -15   4   3        0.01       -6.33      4.57 o
 -14   4   3       18.19       12.26      4.84 o
 -13   4   3      151.18      141.78      6.37 o
 -12   4   3      162.16      143.26      6.78 o
 -11   4   3      127.97      106.47      3.69 o
 -10   4   3        6.50        8.60      2.04 o
  -9   4   3       59.17       57.70      2.08 o
  -8   4   3      250.92      235.52      3.63 o
  -7   4   3     1727.49     1554.80     14.50 o
  -6   4   3      165.69      169.41      3.15 o
  -5   4   3       59.00      107.59      2.58 o
  -4   4   3       93.42       73.80      2.39 o
  -3   4   3      466.34      475.59      4.99 o
  -2   4   3     4917.52     4320.12     32.45 o
  -1   4   3     1119.68     1503.63     12.16 o
   0   4   3      382.69      448.82      4.92 o
   1   4   3     1543.03     1443.71     11.96 o
   2   4   3      451.68      359.71      4.03 o
   3   4   3     1467.64     1494.99     12.06 o
   4   4   3      104.87       56.79      2.20 o
   5   4   3      179.83      152.32      3.59 o
   6   4   3      209.40      236.04      4.21 o
   7   4   3      147.12      131.82      3.69 o
   8   4   3        6.91        7.50      2.26 o
   9   4   3        3.04        3.71      2.36 o
  10   4   3       19.55       16.32      3.24 o
  11   4   3        1.45        2.86      3.26 o
  12   4   3       85.80       72.98      5.21 o
  13   4   3       11.68       11.34      4.20 o
 -15   5   3       17.84       24.94      6.99 o
 -14   5   3        1.84        2.27      4.82 o
 -13   5   3        6.71        8.26      4.04 o
 -12   5   3      177.13      169.70      8.81 o
 -11   5   3        9.02       15.00      2.68 o
 -10   5   3      971.72      918.69     10.90 o
  -9   5   3       55.40       57.51      2.54 o
  -8   5   3      798.52      775.23      7.96 o
  -7   5   3        1.65        4.80      1.33 o
  -6   5   3      468.93      622.47      6.14 o
  -5   5   3       44.21       68.98      1.97 o
  -4   5   3      414.03      358.42      4.81 o
  -3   5   3      102.99       65.59      1.70 o
  -2   5   3       90.86      109.10      2.33 o
  -1   5   3     6195.52     5649.28     40.51 o
   0   5   3     1863.65     1587.23     12.45 o
   1   5   3      454.65      535.53      5.66 o
   2   5   3      762.45      661.76      6.59 o
   3   5   3      690.60      926.62     10.39 o
   4   5   3       15.82       15.85      1.77 o
   5   5   3      405.47      390.42      6.00 o
   6   5   3       31.12       51.96      2.75 o
   7   5   3        1.20       -0.96      2.08 o
   8   5   3        4.34        3.87      2.17 o
   9   5   3       15.61       10.57      2.58 o
  10   5   3       36.00       17.62      3.22 o
  11   5   3       59.74       46.24      3.94 o
  12   5   3        1.03       -3.84      3.64 o
  13   5   3        8.77        3.16      4.88 o
 -15   6   3        0.81        1.18      6.24 o
 -14   6   3       21.82       33.09      7.31 o
 -13   6   3       99.20      110.50      6.19 o
 -12   6   3       23.40       28.11      4.26 o
 -11   6   3      247.30      260.76      7.04 o
 -10   6   3      112.68      104.35      4.35 o
  -9   6   3        8.13       18.78      2.15 o
  -8   6   3       39.97       47.20      2.21 o
  -7   6   3      839.43      818.12      7.24 o
  -6   6   3      279.30      289.79      3.68 o
  -5   6   3      683.56      631.16      7.11 o
  -4   6   3     1217.03     1135.60      9.82 o
  -3   6   3      351.01      328.99      3.77 o
  -2   6   3     1658.80     1662.93     13.65 o
  -1   6   3     4531.42     4380.39     31.89 o
   0   6   3       17.04       25.61      1.57 o
   1   6   3      900.64     1077.95     10.62 o
   2   6   3      257.63      197.23      3.68 o
   3   6   3       18.63       23.78      1.84 o
   4   6   3       20.95       15.39      1.84 o
   5   6   3      305.64      335.64      5.49 o
   6   6   3      500.22      543.79      7.61 o
   7   6   3      505.27      508.95      7.60 o
   8   6   3       13.27       14.78      2.60 o
   9   6   3       55.71       73.06      3.95 o
  10   6   3       81.91       74.21      4.81 o
  11   6   3        9.09       14.23      4.64 o
  12   6   3        0.13       -7.23      4.16 o
  13   6   3        0.89       -8.57      4.28 o
 -15   7   3        0.78       -7.11      6.36 o
 -14   7   3        8.08        6.11      6.71 o
 -13   7   3       63.78       75.52      6.75 o
 -12   7   3       43.48       48.21      5.47 o
 -11   7   3      180.80      218.46      6.51 o
 -10   7   3       37.62       41.33      3.81 o
  -9   7   3        0.83        2.07      1.48 o
  -8   7   3      243.63      268.62      4.07 o
  -7   7   3       17.51       19.85      1.61 o
  -6   7   3        0.13       -0.68      1.18 o
  -5   7   3       21.80       28.26      1.53 o
  -4   7   3      589.16      518.64      5.68 o
  -3   7   3     2174.73     2146.06     18.42 o
  -2   7   3     1730.97     1858.27     16.27 o
  -1   7   3     3349.19     3490.16     27.38 o
   0   7   3       34.28       52.26      2.11 o
   1   7   3     2319.70     2458.09     20.08 o
   2   7   3      591.09      760.05     10.97 o
   3   7   3      272.92      271.24      4.09 o
   4   7   3       55.76       60.79      3.02 o
   5   7   3      229.81      214.27      4.66 o
   6   7   3       13.69       20.30      2.58 o
   7   7   3        6.50        7.35      2.36 o
   8   7   3       10.43       14.31      2.84 o
   9   7   3        0.00        1.63      3.23 o
  10   7   3        7.20        4.47      3.55 o
  11   7   3       10.25        3.38      4.36 o
  12   7   3        0.17        4.84      4.47 o
  13   7   3        3.65       -0.26      4.58 o
 -14   8   3       14.06       13.26      7.01 o
 -13   8   3      117.03      121.68      8.08 o
 -12   8   3       88.06       89.69      7.54 o
 -11   8   3      290.52      306.84      9.43 o
 -10   8   3      184.57      155.26      4.34 o
  -9   8   3        2.65        0.88      1.78 o
  -8   8   3      218.10      242.22      4.80 o
  -7   8   3      159.33      168.00      4.41 o
  -6   8   3      147.61      157.46      4.22 o
  -5   8   3      128.86      106.53      3.57 o
  -4   8   3        5.52        6.86      1.48 o
  -3   8   3       17.81       23.80      2.35 o
  -2   8   3      321.14      397.81      5.24 o
  -1   8   3      672.00      789.12      8.23 o
   0   8   3     2989.13     2954.66     25.14 o
   1   8   3      184.14      159.07      4.10 o
   2   8   3      390.37      404.48      6.89 o
   3   8   3      339.57      373.55      5.20 o
   4   8   3      165.79      162.88      3.71 o
   5   8   3      235.35      261.78      4.68 o
   6   8   3       56.04       66.90      2.88 o
   7   8   3       21.11       32.01      2.78 o
   8   8   3        0.24        1.51      3.31 o
   9   8   3       19.70       20.13      3.75 o
  10   8   3        1.31       -8.51      4.25 o
  11   8   3       13.20        6.39      4.51 o
  12   8   3       14.35       13.99      6.66 o
 -14   9   3        1.85       -6.66      7.01 o
 -13   9   3       19.67       15.64      5.96 o
 -12   9   3        0.05       -4.27      5.02 o
 -11   9   3        7.42       14.62      5.39 o
 -10   9   3       16.70       20.09      3.09 o
  -9   9   3      348.26      331.96      6.03 o
  -8   9   3      467.88      467.74      7.76 o
  -7   9   3      105.29      100.00      4.24 o
  -6   9   3       36.42       32.80      2.66 o
  -5   9   3       30.39       32.97      2.16 o
  -4   9   3      142.52      140.35      3.08 o
  -3   9   3      628.64      644.13      7.22 o
  -2   9   3       24.69       28.30      1.98 o
  -1   9   3      127.84      120.18      3.23 o
   0   9   3      631.61      660.03      7.63 o
   1   9   3       13.98       10.72      2.04 o
   2   9   3       23.49       16.45      2.25 o
   3   9   3       30.74       24.29      2.23 o
   4   9   3      233.41      223.84      4.61 o
   5   9   3       12.50       16.70      2.13 o
   6   9   3       33.18       30.81      2.40 o
   7   9   3      561.43      564.59      9.07 o
   8   9   3        8.57       11.19      2.81 o
   9   9   3      138.44      107.87      5.61 o
  10   9   3       76.03      102.02      6.58 o
  11   9   3       22.63       21.85      5.83 o
  12   9   3       48.52       55.54      6.27 o
 -13  10   3       31.29       22.46      6.37 o
 -12  10   3       65.39       55.87     11.32 o
 -11  10   3      217.17      232.46      9.88 o
 -10  10   3      161.66      152.50      7.91 o
  -9  10   3      522.37      557.11     20.06 o
  -8  10   3      262.54      275.65      6.20 o
  -7  10   3       78.10       76.59      3.38 o
  -6  10   3        3.25       -0.50      2.25 o
  -5  10   3       13.74        6.35      2.02 o
  -4  10   3        6.72        9.88      2.04 o
  -3  10   3       59.27       58.42      2.45 o
  -2  10   3        0.42       -3.00      1.50 o
  -1  10   3      150.20      143.55      3.59 o
   0  10   3      121.25      153.38      4.75 o
   1  10   3       39.40       54.91      2.86 o
   2  10   3       19.19       23.22      2.96 o
   3  10   3       68.08       72.30      3.88 o
   4  10   3       55.46       58.70      3.56 o
   5  10   3       74.61       77.11      3.91 o
   6  10   3       36.91       29.14      3.73 o
   7  10   3      147.03      133.50      4.76 o
   8  10   3      126.38      135.94      7.10 o
   9  10   3       27.71       35.51      5.02 o
  10  10   3        6.99       12.28      5.12 o
  11  10   3       12.83        6.26      4.82 o
 -13  11   3        0.00       -3.96      5.64 o
 -12  11   3        3.32        4.45      6.68 o
 -11  11   3        3.09        7.87      4.88 o
 -10  11   3       58.33       58.24      4.48 o
  -9  11   3      540.47      589.57     11.06 o
  -8  11   3      612.52      653.71     11.60 o
  -7  11   3        6.58        7.11      2.95 o
  -6  11   3        4.89       -0.39      2.64 o
  -5  11   3      196.25      180.27      5.03 o
  -4  11   3        6.38        9.59      2.25 o
  -3  11   3      220.66      224.28      4.92 o
  -2  11   3        0.00        6.59      1.98 o
  -1  11   3      471.46      460.23      6.29 o
   0  11   3       74.29       83.40      3.03 o
   1  11   3        1.91        2.71      2.12 o
   2  11   3       22.74       13.60      2.35 o
   3  11   3       10.84        2.84      1.76 o
   4  11   3       99.13       87.63      4.27 o
   5  11   3      289.85      323.70      6.91 o
   6  11   3      190.75      232.22      6.03 o
   7  11   3      108.10      108.73      5.68 o
   8  11   3       19.30       17.49      4.21 o
   9  11   3       38.95       45.75      5.66 o
  10  11   3      158.42      176.84      8.45 o
  11  11   3       17.02       24.04      5.35 o
 -12  12   3       38.55       32.38      6.94 o
 -11  12   3       47.84       48.71      5.34 o
 -10  12   3      196.09      226.50      7.78 o
  -9  12   3        3.39        7.70      3.59 o
  -8  12   3        6.88        5.85      3.51 o
  -7  12   3       37.09       43.44      4.26 o
  -6  12   3       39.06       41.30      3.87 o
  -5  12   3      115.63      102.11      4.25 o
  -4  12   3       39.55       26.87      3.04 o
  -3  12   3      128.55      127.09      4.15 o
  -2  12   3       80.47      103.28      4.05 o
  -1  12   3     1659.73     1726.92     18.67 o
   0  12   3      545.00      515.11      8.06 o
   1  12   3      379.52      339.91      6.34 o
   2  12   3      174.84      188.96      5.47 o
   3  12   3        1.16       -5.38      2.82 o
   4  12   3        6.56       -2.33      3.44 o
   5  12   3       11.70       12.31      2.94 o
   6  12   3       45.55       60.74      4.71 o
   7  12   3       23.95       20.84      4.64 o
   8  12   3       21.10       38.52      7.38 o
   9  12   3        0.88        3.60      4.78 o
  10  12   3        5.62       10.10      5.65 o
 -11  13   3        1.21       -2.57      5.55 o
 -10  13   3        3.84        5.42      4.10 o
  -9  13   3        9.08        9.42      3.68 o
  -8  13   3        1.85       -0.28      3.55 o
  -7  13   3       24.06       19.52      4.34 o
  -6  13   3       72.34       68.20      4.28 o
  -5  13   3        0.04       -4.15      2.80 o
  -4  13   3       40.15       36.94      3.22 o
  -3  13   3        4.94        1.37      2.62 o
  -2  13   3      312.87      282.19      6.69 o
  -1  13   3      176.80      185.72      5.15 o
   0  13   3       37.81       25.27      3.02 o
   1  13   3       41.20       39.28      3.14 o
   2  13   3       22.53       26.04      2.80 o
   3  13   3      159.12      168.42      5.62 o
   4  13   3       49.43       50.37      3.93 o
   5  13   3       10.91       11.09      3.50 o
   6  13   3        0.15        2.79      4.24 o
   7  13   3       82.52       91.10      5.71 o
   8  13   3        4.90        1.15      5.36 o
   9  13   3       15.31       23.42      6.07 o
 -10  14   3       26.90       32.87      4.92 o
  -9  14   3       83.16       91.78      6.03 o
  -8  14   3       16.83       13.26      3.94 o
  -7  14   3        0.49       -2.96      3.39 o
  -6  14   3        5.99       -0.66      3.48 o
  -5  14   3       28.86       22.69      3.53 o
  -4  14   3        0.50        0.58      2.90 o
  -3  14   3       13.72        7.27      3.20 o
  -2  14   3        4.95        0.33      3.01 o
  -1  14   3        8.93        6.79      2.90 o
   0  14   3       25.90       27.44      3.15 o
   1  14   3      193.83      183.06      5.63 o
   2  14   3        3.64        2.43      3.11 o
   3  14   3        0.90       -2.32      3.00 o
   4  14   3        5.44        2.97      3.04 o
   5  14   3        8.09        5.86      3.73 o
   6  14   3       12.41       18.32      4.23 o
   7  14   3       60.88       93.91      6.86 o
   8  14   3        5.99       10.08      5.09 o
  -9  15   3        2.12       -7.64      5.47 o
  -8  15   3      124.58      138.60      7.33 o
  -7  15   3        1.28       -3.15      3.87 o
  -6  15   3       27.26       19.14      5.26 o
  -5  15   3       25.46       23.04      4.28 o
  -4  15   3        2.34       -2.56      3.04 o
  -3  15   3        1.72        3.64      3.29 o
  -2  15   3        5.47        3.76      3.18 o
  -1  15   3      362.61      320.88      6.64 o
   0  15   3        4.95        6.86      3.26 o
   1  15   3      251.25      236.38      6.68 o
   2  15   3       40.31       31.93      3.87 o
   3  15   3       57.46       54.56      4.22 o
   4  15   3       12.55       15.76      4.10 o
   5  15   3       13.08       12.40      4.23 o
   6  15   3       54.40       65.63      6.38 o
   7  15   3        9.22       10.04      5.09 o
  -7  16   3        0.84        7.86      6.90 o
  -6  16   3       59.50       74.11      7.56 o
  -5  16   3       17.86       16.24      4.39 o
  -4  16   3        6.31        8.37      4.08 o
  -3  16   3       12.63       16.04      3.78 o
  -2  16   3        9.02        5.00      3.44 o
  -1  16   3       27.97       27.28      4.33 o
   0  16   3       31.48       24.56      4.30 o
   1  16   3      151.75      134.88      5.68 o
   2  16   3        4.99        9.45      3.44 o
   3  16   3       33.12       30.24      4.60 o
   4  16   3        3.76       10.28      4.34 o
   5  16   3       27.08       30.44      5.66 o
  -5  17   3        0.97       -0.90      4.30 o
  -4  17   3        1.36        1.30      4.23 o
  -3  17   3        4.47       -0.10      4.39 o
  -2  17   3        4.37       -0.88      3.81 o
  -1  17   3        1.55        4.32      5.13 o
   0  17   3       60.88       49.47      5.03 o
   1  17   3        0.42       -1.84      3.90 o
   2  17   3        6.85        5.31      4.83 o
   3  17   3        0.17       -0.28      4.10 o
 -16   0   4       46.53       59.36     13.19 o
 -15   0   4        4.53        3.30      4.49 o
 -14   0   4      303.15      304.83     10.49 o
 -13   0   4       47.34       43.02      5.08 o
 -12   0   4      358.11      355.11      7.04 o
 -11   0   4     1523.97     1507.48     18.00 o
 -10   0   4       57.26       59.56      2.65 o
  -9   0   4       98.69      112.76      3.24 o
  -8   0   4     1397.83     1305.05     14.83 o
  -7   0   4     3365.92     3819.50     40.33 o
  -6   0   4     3566.96     3793.42     40.04 o
  -5   0   4      817.13      841.44      9.59 o
  -4   0   4     1803.81     1134.84     16.02 o
  -3   0   4    13137.87    11565.71    152.96 o
  -2   0   4      653.56      526.57      7.70 o
  -1   0   4    16319.00    16043.12    185.40 o
   0   0   4      697.91      575.01      8.44 o
   1   0   4      367.20      349.98      5.60 o
   2   0   4     1248.85     1254.54     13.95 o
   3   0   4       63.11       76.68      2.85 o
   4   0   4      910.91      932.63     12.45 o
   5   0   4     1375.42     1314.00     16.65 o
   6   0   4        2.04        0.33      2.30 o
   7   0   4      103.42       79.76      5.24 o
   8   0   4      143.32      133.21      9.44 o
   9   0   4        4.79       10.58      5.47 o
  10   0   4       16.38       15.71      5.02 o
  11   0   4        0.38        6.06      5.06 o
  12   0   4       98.78      113.17      7.59 o
  13   0   4       36.67       48.83      8.10 o
 -16   1   4       24.94       40.05      7.66 o
 -15   1   4        0.36       -2.35      6.25 o
 -14   1   4       55.56       39.30      3.69 o
 -13   1   4       16.06       24.40      3.02 o
 -12   1   4       11.38       15.58      1.59 o
 -11   1   4       46.62       46.39      2.03 o
 -10   1   4       99.24       93.92      2.48 o
  -9   1   4      130.51      151.44      2.67 o
  -8   1   4      766.62      743.05      7.41 o
  -7   1   4        4.10        3.42      1.10 o
  -6   1   4        7.41       26.43      1.25 o
  -5   1   4       35.96       15.79      1.12 o
  -4   1   4      199.42      141.89      2.02 o
  -3   1   4     1125.77     1403.97     12.95 o
  -2   1   4      147.01       62.44      1.70 o
  -1   1   4       33.25       35.50      1.49 o
   0   1   4     4122.09     3931.83     33.14 o
   1   1   4      591.92      487.40      5.00 o
   2   1   4      456.13      413.25      4.42 o
   3   1   4      132.92      258.95      3.81 o
   4   1   4      207.49      135.65      3.04 o
   5   1   4     2554.12     2787.88     22.61 o
   6   1   4      434.32      425.70      6.19 o
   7   1   4      296.31      300.68      5.72 o
   8   1   4       43.33       43.55      3.37 o
   9   1   4       35.94       36.26      3.51 o
  10   1   4      198.50      226.73      8.23 o
  11   1   4      285.49      278.60      7.20 o
  12   1   4        2.15       -5.15      3.34 o
  13   1   4       40.41       54.25      5.80 o
 -16   2   4        2.37       -3.63      7.11 o
 -15   2   4       12.28       10.79      4.96 o
 -14   2   4      153.34      145.10      7.48 o
 -13   2   4      151.61      149.07      7.39 o
 -12   2   4       94.78       87.22      4.38 o
 -11   2   4      704.19      687.64      8.11 o
 -10   2   4       15.94       13.73      1.48 o
  -9   2   4       58.17       64.57      2.03 o
  -8   2   4      689.86      685.68      7.05 o
  -7   2   4      670.58      613.00      7.12 o
  -6   2   4     5724.94     5504.96     73.47 o
  -5   2   4      734.34      838.26     10.33 o
  -4   2   4        8.34        5.27      1.12 o
  -3   2   4     2121.32     2146.83     19.36 o
  -2   2   4     1116.46     1150.02     10.35 o
  -1   2   4     1927.38     2408.27     20.48 o
   0   2   4     1504.76     1568.52     13.34 o
   1   2   4     1591.46     1599.25     13.11 o
   2   2   4        0.97        4.35      1.29 o
   3   2   4      132.18       89.83      2.30 o
   4   2   4      389.38      414.09      5.13 o
   5   2   4     1476.49     1702.75     14.72 o
   6   2   4        1.54       10.25      2.13 o
   7   2   4      108.00      109.15      3.63 o
   8   2   4      365.02      343.01      7.13 o
   9   2   4       64.58       56.05      3.90 o
  10   2   4      138.04      153.31      5.63 o
  11   2   4       78.52       74.55      4.84 o
  12   2   4      101.55      100.06      5.23 o
  13   2   4       13.62       21.50      5.16 o
 -16   3   4       27.89       36.61      5.98 o
 -15   3   4        4.67        2.18      4.78 o
 -14   3   4       56.95       54.51      5.86 o
 -13   3   4        6.29        5.64      4.57 o
 -12   3   4        0.35       -0.56      4.43 o
 -11   3   4       11.84       27.10      2.83 o
 -10   3   4      284.63      232.39      4.12 o
  -9   3   4       28.06       27.37      1.62 o
  -8   3   4      289.50      347.96      6.45 o
  -7   3   4      516.80      464.37      6.47 o
  -6   3   4     1307.10     1189.07     12.28 o
  -4   3   4      173.38      124.23      1.94 o
  -3   3   4      242.89      139.56      3.92 o
  -2   3   4      214.39      216.98      3.66 o
  -1   3   4       10.82       31.63      1.51 o
   0   3   4     2689.80     2086.22     16.52 o
   1   3   4      236.33      238.51      3.45 o
   2   3   4      116.76       89.79      2.51 o
   3   3   4     1101.19     1032.56      9.43 o
   4   3   4       66.63      100.26      3.05 o
   5   3   4     2477.27     2729.05     26.93 o
   6   3   4     1766.24     1801.80     24.93 o
   7   3   4      608.13      542.71      7.45 o
   8   3   4      103.94      106.29      3.97 o
   9   3   4       74.06       72.61      5.29 o
  10   3   4      187.64      196.79      7.01 o
  11   3   4       56.33       67.88      4.48 o
  12   3   4        0.10        0.11      3.82 o
  13   3   4        7.83        2.93      4.99 o
 -16   4   4       30.21       24.54      6.99 o
 -15   4   4        0.13       -8.50      4.64 o
 -14   4   4        0.01       -6.92      4.48 o
 -13   4   4       18.71       24.43      4.76 o
 -12   4   4      353.12      384.08      8.18 o
 -11   4   4      604.64      617.61      8.19 o
 -10   4   4      122.85      142.66      3.89 o
  -9   4   4        4.61        3.34      2.17 o
  -8   4   4       34.48       35.93      2.51 o
  -7   4   4      128.11      156.10      3.79 o
  -6   4   4     1353.38     1634.59     19.68 o
  -5   4   4       25.38       27.73      2.18 o
  -4   4   4     2952.32     2529.13     20.47 o
  -3   4   4      610.25      777.11      7.76 o
  -2   4   4     1094.36      900.18      7.88 o
  -1   4   4       89.95      151.23      3.19 o
   0   4   4     2910.02     3058.69     24.97 o
   1   4   4      925.55      900.15      8.26 o
   2   4   4      420.26      386.68      4.48 o
   3   4   4      567.55      608.09      7.27 o
   4   4   4      295.78      325.65      5.11 o
   5   4   4       54.14       43.13      2.71 o
   6   4   4        8.57       17.49      2.46 o
   7   4   4      109.60      107.53      4.28 o
   8   4   4       16.97        9.56      2.45 o
   9   4   4       81.80       97.15      4.58 o
  10   4   4       41.29       27.45      3.62 o
  11   4   4       43.28       55.39      4.31 o
  12   4   4       22.78       11.39      6.86 o
  13   4   4        0.32        0.25      3.96 o
 -15   5   4        3.04       -4.24      5.94 o
 -14   5   4        1.74        2.98      4.98 o
 -13   5   4        0.16        3.46      3.93 o
 -12   5   4      116.28      113.70      5.13 o
 -11   5   4        1.96        3.30      3.12 o
 -10   5   4      144.27      132.84      3.61 o
  -9   5   4       49.07       44.74      2.23 o
  -8   5   4       34.03       34.42      1.89 o
  -7   5   4      551.42      655.41      7.55 o
  -6   5   4       38.51       40.64      1.80 o
  -5   5   4     3130.99     3325.13     26.93 o
  -4   5   4      586.55      762.16      8.27 o
  -3   5   4      290.80      431.46      4.61 o
  -2   5   4       35.21       23.97      1.46 o
  -1   5   4       77.68       97.15      2.48 o
   0   5   4        0.93        8.81      1.44 o
   1   5   4     1295.63     1269.24     13.71 o
   2   5   4     1064.85     1100.25     11.21 o
   3   5   4      347.83      403.46      5.58 o
   4   5   4      774.08      840.72      9.99 o
   5   5   4       44.72       41.83      2.67 o
   6   5   4        2.10        1.50      2.64 o
   7   5   4      203.90      206.21      5.14 o
   8   5   4       28.47       30.29      3.03 o
   9   5   4      103.45       91.90      5.49 o
  10   5   4       96.79      110.17      5.60 o
  11   5   4       73.66       74.74      4.63 o
  12   5   4        0.30        1.54      3.69 o
  13   5   4        5.62        4.07      4.78 o
 -15   6   4       11.00        0.75      6.10 o
 -14   6   4       21.24       24.08      6.86 o
 -13   6   4      108.32      105.69      5.77 o
 -12   6   4       98.25      110.50      5.23 o
 -11   6   4      420.33      386.72      8.22 o
 -10   6   4       38.14       35.81      2.27 o
  -9   6   4       11.48        7.80      1.76 o
  -8   6   4       32.41       33.18      2.61 o
  -7   6   4      265.30      288.93      5.41 o
  -6   6   4      556.68      558.87      6.02 o
  -5   6   4       46.93       53.96      2.12 o
  -4   6   4     4183.87     4155.40     35.66 o
  -3   6   4      214.93      188.95      3.33 o
  -2   6   4        3.79        7.79      1.50 o
  -1   6   4      117.97       99.38      2.53 o
   0   6   4     2311.92     2529.25     21.42 o
   1   6   4     3649.38     4177.32     36.24 o
   2   6   4       24.43       38.03      2.51 o
   3   6   4       31.41       39.14      2.38 o
   4   6   4     1009.09     1064.99     12.04 o
   5   6   4      162.30      154.79      4.43 o
   6   6   4      107.07      106.95      3.77 o
   7   6   4       31.27       27.75      2.88 o
   8   6   4       60.88       70.79      3.99 o
   9   6   4       14.26        7.96      3.58 o
  10   6   4       32.72       30.46      4.46 o
  11   6   4        1.83       -1.97      4.05 o
  12   6   4        0.18        1.79      4.51 o
 -15   7   4        0.63        4.81      6.71 o
 -14   7   4        0.01        4.50      6.10 o
 -13   7   4       19.64       26.06      5.47 o
 -12   7   4        2.16       -3.81      3.41 o
 -11   7   4      254.98      231.92      8.34 o
 -10   7   4       20.49        9.27      2.31 o
  -9   7   4        0.16        4.53      2.12 o
  -8   7   4       81.38       92.49      3.89 o
  -7   7   4       31.03       31.85      2.18 o
  -6   7   4        6.81       10.98      1.35 o
  -5   7   4       49.33       35.30      1.81 o
  -4   7   4     1411.20     1398.47     13.51 o
  -3   7   4      188.18      177.82      3.72 o
  -2   7   4       91.75       57.59      2.46 o
  -1   7   4      195.02      252.73      4.24 o
   0   7   4      126.57      111.33      3.16 o
   1   7   4     1193.05     1251.46     13.00 o
   2   7   4       19.11       32.93      2.39 o
   3   7   4        4.00       -1.05      1.79 o
   4   7   4       31.25       51.79      2.83 o
   5   7   4      112.21      120.31      4.06 o
   6   7   4     1243.53     1242.18     15.38 o
   7   7   4       83.58       74.28      3.92 o
   8   7   4       95.24       87.80      4.96 o
   9   7   4       15.39       18.25      4.96 o
  10   7   4      101.62      116.05      8.76 o
  11   7   4        0.51       -8.19      4.15 o
  12   7   4        5.70       10.36      4.99 o
 -14   8   4       11.55       -2.31      6.86 o
 -13   8   4       98.68      101.74      7.51 o
 -12   8   4        1.97       -0.85      4.39 o
 -11   8   4      336.94      347.41      9.67 o
 -10   8   4      289.46      277.40      9.52 o
  -9   8   4      459.21      395.13      6.77 o
  -8   8   4        4.09       13.81      1.57 o
  -7   8   4      461.73      482.26      5.93 o
  -6   8   4       46.47       59.63      2.31 o
  -5   8   4     1504.36     1519.33     14.42 o
  -4   8   4      637.80      578.67      6.47 o
  -3   8   4       25.61       25.05      1.89 o
  -2   8   4       94.58       67.66      2.67 o
  -1   8   4      414.46      412.45      5.47 o
   0   8   4       27.44       25.30      2.03 o
   1   8   4       98.92       71.68      2.83 o
   2   8   4       56.81       34.58      2.41 o
   3   8   4        6.15        4.75      2.06 o
   4   8   4       19.68       24.33      2.69 o
   5   8   4       18.35       21.47      2.81 o
   6   8   4      136.01      121.89      4.48 o
   7   8   4       39.90       45.38      3.50 o
   8   8   4        0.32        1.36      3.52 o
   9   8   4      211.70      190.30      8.59 o
  10   8   4       77.59       66.69      5.94 o
  11   8   4       12.75        8.37      4.97 o
  12   8   4        1.86        6.59      4.73 o
 -14   9   4        8.50       11.32      7.31 o
 -13   9   4        1.33        1.20      5.39 o
 -12   9   4       87.22       77.54      6.19 o
 -11   9   4      140.58      155.38      9.17 o
 -10   9   4      199.16      219.20      8.17 o
  -9   9   4       15.32       19.49      2.39 o
  -8   9   4        0.00        4.07      2.28 o
  -7   9   4      407.69      395.27      6.92 o
  -6   9   4      134.75      139.34      4.21 o
  -5   9   4      528.76      461.96      5.90 o
  -4   9   4       51.41       47.78      2.88 o
  -3   9   4        0.12        0.40      1.69 o
  -2   9   4       12.88       20.55      2.10 o
  -1   9   4      186.86      200.17      5.08 o
   0   9   4      167.55      167.56      3.84 o
   1   9   4       51.79       62.31      2.90 o
   2   9   4      342.86      312.47      6.28 o
   3   9   4      191.80      165.30      4.31 o
   4   9   4      154.75      128.95      3.97 o
   5   9   4      173.06      168.20      4.64 o
   6   9   4      204.47      205.96      8.38 o
   7   9   4       81.32       71.41      4.04 o
   8   9   4       94.34      114.60      4.87 o
   9   9   4       41.04       47.97      4.82 o
  10   9   4        1.63       -1.57      4.67 o
  11   9   4       11.35        4.33      4.93 o
 -13  10   4       18.43       10.52      5.79 o
 -12  10   4        0.00       -6.19      4.39 o
 -11  10   4       89.90       75.21      6.72 o
 -10  10   4        5.68       10.88      2.70 o
  -9  10   4      472.77      456.81      8.96 o
  -8  10   4       52.05       46.61      3.26 o
  -7  10   4       72.98       48.41      2.86 o
  -6  10   4       43.21       26.47      2.70 o
  -5  10   4      191.99      174.72      3.62 o
  -4  10   4      655.36      691.64      8.13 o
  -3  10   4       92.58      114.31      3.83 o
  -2  10   4      117.19      126.55      3.68 o
  -1  10   4      226.69      238.90      4.50 o
   0  10   4      203.36      197.93      4.55 o
   1  10   4      536.89      525.89      7.83 o
   2  10   4        0.03       -0.88      2.51 o
   3  10   4       17.27       12.01      2.81 o
   4  10   4       36.53       36.36      2.75 o
   5  10   4      809.03      828.61     10.61 o
   6  10   4      165.74      189.64      5.71 o
   7  10   4       66.11       66.73      4.13 o
   8  10   4        1.96       -1.14      3.73 o
   9  10   4       60.70       52.17      5.64 o
  10  10   4        3.74       -3.30      4.76 o
  11  10   4        0.23       -8.73      5.47 o
 -13  11   4       11.00       13.56      7.10 o
 -12  11   4       25.92       20.69      6.27 o
 -11  11   4       18.64       25.80      5.43 o
 -10  11   4        9.91       12.22      3.12 o
  -9  11   4        5.88        8.90      3.33 o
  -8  11   4        0.04       -3.06      3.08 o
  -7  11   4       22.62       11.97      2.92 o
  -6  11   4       75.71       71.83      3.23 o
  -5  11   4       56.07       56.98      3.40 o
  -4  11   4      348.32      393.76      5.62 o
  -3  11   4        6.40        7.38      2.01 o
  -2  11   4       26.57       21.73      2.40 o
  -1  11   4       53.86       55.14      2.97 o
   0  11   4        3.55        2.71      2.42 o
   1  11   4       24.53       13.68      3.01 o
   2  11   4       13.41       19.45      3.11 o
   3  11   4       25.83       30.90      3.29 o
   4  11   4        0.13       -4.05      2.63 o
   5  11   4       82.59       81.46      4.26 o
   6  11   4        1.29        1.95      3.21 o
   7  11   4      129.42      117.56      6.01 o
   8  11   4      127.36      157.80      6.86 o
   9  11   4        4.40       12.22      4.93 o
  10  11   4        3.86       10.04      4.97 o
 -12  12   4       28.86       35.13      7.89 o
 -11  12   4        4.12       -2.50      6.67 o
 -10  12   4       41.56       38.05      3.98 o
  -9  12   4       23.66       23.21      3.72 o
  -8  12   4        0.35       -0.51      3.27 o
  -7  12   4        6.71       10.73      3.55 o
  -6  12   4       38.22       23.89      3.44 o
  -5  12   4       32.87       27.99      2.87 o
  -4  12   4      170.71      167.43      6.68 o
  -3  12   4       10.85       11.79      2.34 o
  -2  12   4     1069.15     1070.29     12.09 o
  -1  12   4       63.28       46.84      3.09 o
   0  12   4      738.30      706.06     10.70 o
   1  12   4       28.45       21.76      3.56 o
   2  12   4        2.08       -2.94      2.77 o
   3  12   4        0.95       -4.57      2.89 o
   4  12   4       49.76       52.52      3.99 o
   5  12   4       63.14       78.77      4.28 o
   6  12   4       32.65       26.08      4.28 o
   7  12   4       76.16       95.85      5.83 o
   8  12   4      104.95      116.09      7.17 o
   9  12   4       72.23       70.89      6.50 o
 -11  13   4        0.43       -4.24      4.93 o
 -10  13   4       85.65       80.67      5.43 o
  -9  13   4        0.22       -3.67      3.30 o
  -8  13   4        8.78        3.35      3.55 o
  -7  13   4      105.08       86.23      5.10 o
  -6  13   4       41.81       55.30      4.00 o
  -5  13   4        8.51        9.24      3.15 o
  -4  13   4       55.76       51.79      3.43 o
  -3  13   4        0.24        4.89      2.66 o
  -2  13   4      196.31      191.92      5.95 o
  -1  13   4       22.68       23.55      3.05 o
   0  13   4       29.54       27.37      3.33 o
   1  13   4       12.58       19.71      3.31 o
   2  13   4      122.27      141.87      4.55 o
   3  13   4       28.38       27.28      3.56 o
   4  13   4        3.78       13.00      3.25 o
   5  13   4       45.66       48.41      3.91 o
   6  13   4       21.78       27.82      5.01 o
   7  13   4        0.73       -5.68      3.73 o
   8  13   4        8.30       15.42      5.28 o
 -10  14   4        0.06        3.73      3.87 o
  -9  14   4        1.49        0.47      3.99 o
  -8  14   4        1.74        1.51      3.55 o
  -7  14   4       28.39       45.05      4.63 o
  -6  14   4       18.50       29.81      4.17 o
  -5  14   4        6.95        5.55      3.25 o
  -4  14   4      200.86      181.94      5.96 o
  -3  14   4        8.70       15.51      3.39 o
  -2  14   4      348.25      328.06      7.51 o
  -1  14   4        3.22       12.83      2.99 o
   0  14   4       98.34       99.71      4.67 o
   1  14   4        3.09        6.66      3.13 o
   2  14   4        0.05       -2.66      3.06 o
   3  14   4        7.65        8.67      3.69 o
   4  14   4        0.04       -0.77      3.08 o
   5  14   4       19.98       20.00      4.30 o
   6  14   4       23.78       27.17      4.52 o
   7  14   4        9.57       10.54      5.12 o
  -9  15   4       10.27       11.69      4.50 o
  -8  15   4        0.30        2.53      3.90 o
  -7  15   4        0.01        5.23      3.97 o
  -6  15   4        7.58        9.29      4.00 o
  -5  15   4        0.58       -3.65      3.60 o
  -4  15   4        8.55        7.33      3.45 o
  -3  15   4       36.94       29.19      3.83 o
  -2  15   4       70.65       77.84      4.68 o
  -1  15   4       28.06       38.34      5.35 o
   0  15   4        4.36       12.64      3.50 o
   1  15   4        4.05        4.31      3.29 o
   2  15   4       26.88       27.45      3.96 o
   3  15   4        3.48        3.47      3.28 o
   4  15   4        5.15        9.06      4.20 o
   5  15   4      107.41      116.07      6.47 o
   6  15   4       26.14       26.92      5.71 o
  -7  16   4        1.43        1.42      4.20 o
  -6  16   4       31.35       26.05      6.38 o
  -5  16   4       11.45       10.93      4.13 o
  -4  16   4        0.01       -5.60      3.69 o
  -3  16   4        1.86        4.30      3.51 o
  -2  16   4       70.37       95.48      5.74 o
  -1  16   4      116.07      105.88      5.95 o
   0  16   4        8.75        4.62      3.95 o
   1  16   4       11.34        2.08      3.55 o
   2  16   4       27.63       26.00      3.94 o
   3  16   4       43.35       47.93      4.97 o
   4  16   4       39.63       45.56      5.21 o
  -5  17   4        5.01       -4.18      4.36 o
  -4  17   4        7.60       17.44      5.09 o
  -3  17   4        0.05       -2.42      4.35 o
  -2  17   4        6.86       10.85      5.76 o
  -1  17   4       40.11       37.51      4.86 o
   0  17   4        1.69        8.64      4.09 o
   1  17   4        3.45        4.93      4.10 o
   2  17   4       39.93       53.23      5.97 o
 -16   1   5       28.41       45.32      9.02 o
 -15   1   5        8.78        4.53      4.03 o
 -14   1   5       16.69       10.92      4.04 o
 -13   1   5        0.48       -2.60      3.32 o
 -12   1   5      381.16      413.17      5.68 o
 -11   1   5      133.81      142.23      4.95 o
 -10   1   5      104.50      102.56      3.15 o
  -9   1   5       15.49       23.40      2.43 o
  -8   1   5      729.28      683.58      7.24 o
  -7   1   5     3390.61     3590.95     32.50 o
  -6   1   5      754.11      620.39      7.49 o
  -5   1   5      744.32      791.30      7.19 o
  -4   1   5        3.05       20.76      1.24 o
  -3   1   5     1738.74     1803.45     15.59 o
  -2   1   5     6378.61     6052.43     53.24 o
  -1   1   5     6340.44     6393.81     52.76 o
   0   1   5     1750.20     1601.90     14.64 o
   1   1   5     1135.78     1052.89      9.28 o
   2   1   5      363.46      454.41      4.97 o
   3   1   5      192.93      250.73      4.05 o
   4   1   5       17.55       26.53      2.05 o
   5   1   5       11.47        6.19      2.13 o
   6   1   5       59.23       56.15      3.47 o
   7   1   5       74.73       58.05      3.61 o
   8   1   5       82.19       83.17      4.40 o
   9   1   5      297.51      273.59      6.99 o
  10   1   5      250.68      257.04      7.10 o
  11   1   5       72.36       54.89      4.56 o
  12   1   5        0.56       -1.15      3.50 o
  13   1   5        0.01       -6.05      4.90 o
 -16   2   5       33.28       27.24      5.20 o
 -15   2   5       69.11       83.19      6.18 o
 -14   2   5       65.27       66.92      5.64 o
 -13   2   5       93.61       91.50      5.22 o
 -12   2   5       90.38       91.47      4.20 o
 -11   2   5      870.12      846.30      9.20 o
 -10   2   5      148.11      137.50      3.16 o
  -9   2   5      984.01     1039.57     13.13 o
  -8   2   5     1702.34     1768.96     20.44 o
  -7   2   5     5009.56     5252.79    123.94 o
  -6   2   5     7042.17     7677.80     80.79 o
  -5   2   5    10454.05     9827.48     86.19 o
  -4   2   5     1796.24     1750.15     15.04 o
  -3   2   5     1349.50     1612.19     15.13 o
  -2   2   5       12.07        8.02      1.25 o
  -1   2   5       51.67       54.20      2.34 o
   0   2   5      508.54      677.60      7.03 o
   1   2   5       31.33       24.75      1.67 o
   2   2   5      161.24      150.54      3.01 o
   3   2   5       87.21       99.46      3.05 o
   4   2   5       62.91       53.57      2.64 o
   5   2   5        0.02       -0.59      2.03 o
   6   2   5      296.91      307.15      7.48 o
   7   2   5      262.19      242.00      6.82 o
   8   2   5      218.23      230.71      7.21 o
   9   2   5       45.17       32.89      5.42 o
  10   2   5       39.66       24.96      3.97 o
  11   2   5       99.48       91.96      5.07 o
  12   2   5        2.18        0.55      5.47 o
  13   2   5       30.54       55.37      6.14 o
 -16   3   5        0.07        1.71      5.05 o
 -15   3   5       21.19       30.52      6.21 o
 -14   3   5        0.13        0.34      4.37 o
 -13   3   5        8.17        9.90      3.79 o
 -12   3   5        7.32        6.45      3.14 o
 -11   3   5      116.17      122.03      4.04 o
 -10   3   5      172.12      205.89      5.53 o
  -9   3   5      253.42      230.09      4.99 o
  -8   3   5      377.12      454.71      7.15 o
  -7   3   5       64.25       69.35      2.88 o
  -6   3   5       32.66       57.79      3.45 o
  -5   3   5      544.09      515.10      5.87 o
  -4   3   5       13.76       14.76      1.04 o
  -3   3   5        4.64       20.77      1.31 o
  -2   3   5      539.77      398.21      4.79 o
  -1   3   5     3408.92     3109.38     25.24 o
   0   3   5       18.50       35.14      1.84 o
   1   3   5     1611.10     1604.60     13.50 o
   2   3   5      480.51      472.88      6.85 o
   3   3   5       23.60       36.83      2.20 o
   4   3   5      340.11      376.51      6.04 o
   5   3   5       27.86       19.20      2.92 o
   6   3   5       76.06       66.61      3.97 o
   7   3   5      283.64      267.49      6.31 o
   8   3   5      196.79      213.77      6.86 o
   9   3   5      161.05      155.62      7.53 o
  10   3   5        9.82        8.81      4.00 o
  11   3   5       35.56       38.04      4.70 o
  12   3   5       18.50       13.06      5.29 o
  13   3   5       11.13       14.19      4.55 o
 -16   4   5        0.00       -4.12      5.73 o
 -15   4   5       14.38       10.74      5.02 o
 -14   4   5        3.49       -5.13      5.87 o
 -13   4   5       27.47       36.12      4.51 o
 -12   4   5        9.66        8.13      3.35 o
 -11   4   5       68.05       73.10      4.07 o
 -10   4   5       57.83       53.52      2.98 o
  -9   4   5      146.62      115.32      3.57 o
  -8   4   5      107.81      128.84      3.97 o
  -7   4   5      954.32      986.56     14.45 o
  -6   4   5     1471.62     1656.10     19.19 o
  -5   4   5     3272.54     3060.37     26.02 o
  -4   4   5       79.29      113.75      2.51 o
  -3   4   5      186.70      130.31      2.57 o
  -2   4   5       14.15       18.37      1.48 o
  -1   4   5        0.00        1.00      1.33 o
   0   4   5      333.21      461.03      5.42 o
   1   4   5     2331.03     2336.59     22.60 o
   2   4   5     2443.78     2509.80     31.71 o
   3   4   5      117.07      145.81      3.69 o
   4   4   5        5.13        4.61      2.01 o
   5   4   5       59.71       51.16      3.23 o
   6   4   5       19.05       12.41      2.81 o
   7   4   5        4.37        7.72      2.93 o
   8   4   5      125.01      104.53      5.30 o
   9   4   5       61.32       50.26      4.61 o
  10   4   5      156.58      144.76      6.09 o
  11   4   5       29.44       38.82      4.67 o
  12   4   5       37.40       39.91      4.81 o
 -16   5   5       66.12       70.06     17.31 o
 -15   5   5       30.36       16.81      6.24 o
 -14   5   5        3.37       -2.60      4.64 o
 -13   5   5       22.82       14.79      3.69 o
 -12   5   5      209.88      224.44      6.51 o
 -11   5   5       15.90       21.84      4.16 o
 -10   5   5       30.46       40.05      3.52 o
  -9   5   5       36.98       43.57      2.71 o
  -8   5   5      110.14      126.10      4.18 o
  -7   5   5        7.70       10.76      2.72 o
  -6   5   5       51.28       81.37      2.63 o
  -5   5   5       68.11       99.53      2.40 o
  -4   5   5        6.46       25.58      2.64 o
  -3   5   5        1.10        8.42      1.46 o
  -2   5   5     3550.36     3882.50     33.17 o
  -1   5   5      319.23      449.72      8.49 o
   0   5   5       55.50       62.66      2.65 o
   1   5   5      157.17      134.28      3.59 o
   2   5   5     1002.68     1011.94     11.52 o
   3   5   5       17.13       20.37      2.16 o
   4   5   5       64.25       72.58      3.40 o
   5   5   5       77.77       91.95      3.99 o
   6   5   5       83.55       82.17      5.55 o
   7   5   5        1.67        9.80      2.86 o
   8   5   5      303.67      318.05      9.09 o
   9   5   5       63.17       55.69      5.91 o
  10   5   5       64.17       79.14      5.32 o
  11   5   5       36.65       49.91      4.81 o
  12   5   5       14.47        4.40      4.67 o
 -15   6   5       10.62        8.04      6.36 o
 -14   6   5        1.32       -2.43      4.71 o
 -13   6   5       24.84       28.02      4.04 o
 -12   6   5       11.79        8.60      3.61 o
 -11   6   5        0.97        2.82      3.51 o
 -10   6   5       14.80       17.77      3.12 o
  -9   6   5        1.61        7.32      3.33 o
  -8   6   5      495.03      609.97      8.93 o
  -7   6   5      205.39      244.10      4.39 o
  -6   6   5      701.66      693.52      9.13 o
  -5   6   5      658.32      536.49      6.66 o
  -4   6   5      786.10      885.59      8.54 o
  -3   6   5      169.82      207.42      4.60 o
  -2   6   5     1931.71     1883.76     17.43 o
  -1   6   5     1084.47     1164.77     12.53 o
   0   6   5      567.21      608.94      7.82 o
   1   6   5        6.00        4.84      2.31 o
   2   6   5      156.56      177.34      4.62 o
   3   6   5        3.15        3.71      2.21 o
   4   6   5      124.85      120.30      6.77 o
   5   6   5      951.99     1000.51     12.97 o
   6   6   5        0.52        1.47      2.67 o
   7   6   5        1.13        3.45      2.81 o
   8   6   5       75.46       77.29      4.37 o
   9   6   5       31.01       24.59      4.07 o
  10   6   5       65.55       72.71      5.84 o
  11   6   5       26.87       35.23      5.32 o
  12   6   5        6.64        9.12      5.01 o
 -15   7   5        8.01        6.00      9.48 o
 -14   7   5        2.50        6.90      5.19 o
 -13   7   5        2.59       -1.27      4.08 o
 -12   7   5      133.55      129.73      5.76 o
 -11   7   5      200.41      204.95     10.92 o
 -10   7   5        1.16        2.42      2.91 o
  -9   7   5       51.03       60.99      3.37 o
  -8   7   5       27.85       34.38      2.62 o
  -7   7   5       55.54       56.37      2.22 o
  -6   7   5       53.29       56.63      2.44 o
  -5   7   5      147.31      167.25      6.33 o
  -4   7   5      139.51      126.52      3.29 o
  -3   7   5       81.51       80.64      2.76 o
  -2   7   5      468.10      496.66      6.76 o
  -1   7   5        1.04        3.34      1.88 o
   0   7   5       73.37       54.97      2.60 o
   1   7   5      164.67      159.28      4.48 o
   2   7   5       23.59       23.39      2.92 o
   3   7   5       11.72       14.85      2.41 o
   4   7   5       69.46       86.71      3.74 o
   5   7   5        1.04        4.09      2.65 o
   6   7   5      149.32      133.58      4.91 o
   7   7   5      526.63      510.41      9.96 o
   8   7   5       21.01       21.63      4.00 o
   9   7   5       37.31       41.46      4.63 o
  10   7   5        8.11        3.73      3.88 o
  11   7   5        5.06       12.16      4.97 o
 -15   8   5       21.41       25.83      9.48 o
 -14   8   5        0.00      -10.48      7.42 o
 -13   8   5       49.96       45.13      5.58 o
 -12   8   5       35.49       32.63      4.92 o
 -11   8   5       22.40       27.18      3.81 o
 -10   8   5       21.12       24.40      4.65 o
  -9   8   5        7.62        9.05      2.50 o
  -8   8   5       11.38       13.34      2.60 o
  -7   8   5       33.02       37.61      2.14 o
  -6   8   5      170.37      185.39      3.78 o
  -5   8   5       17.07       18.38      1.95 o
  -4   8   5      580.46      569.45      7.35 o
  -3   8   5      713.82      683.05     10.65 o
  -2   8   5       61.87       66.70      2.87 o
  -1   8   5      102.73      101.69      3.18 o
   0   8   5      312.81      330.59      5.38 o
   1   8   5      518.31      538.99      7.83 o
   2   8   5      132.63      141.97      4.64 o
   3   8   5      130.34      135.08      4.47 o
   4   8   5      140.34      142.14      4.92 o
   5   8   5       30.86       46.56      3.52 o
   6   8   5       13.95       19.36      3.13 o
   7   8   5        9.39        9.10      3.80 o
   8   8   5       69.72       63.17      4.97 o
   9   8   5       69.74       90.75      5.54 o
  10   8   5        4.07       -1.16      4.58 o
  11   8   5        1.36       -4.82      5.36 o
 -14   9   5       59.73       78.77     17.73 o
 -13   9   5        7.31       15.12      6.19 o
 -12   9   5      227.31      240.80      9.06 o
 -11   9   5        2.13        2.48      4.25 o
 -10   9   5      185.30      177.32      7.58 o
  -9   9   5        3.05        4.62      2.94 o
  -8   9   5        2.22        1.96      2.24 o
  -7   9   5        3.94        3.85      1.60 o
  -6   9   5        0.12        2.40      1.58 o
  -5   9   5        1.02        0.63      1.64 o
  -4   9   5      128.70      127.38      3.38 o
  -3   9   5        5.57        9.81      1.95 o
  -2   9   5      114.82      120.01      3.51 o
  -1   9   5      361.51      342.87      5.27 o
   0   9   5      398.85      387.34      6.04 o
   1   9   5        8.59       11.17      2.61 o
   2   9   5        3.06        1.61      2.55 o
   3   9   5        7.84        3.70      2.42 o
   4   9   5       76.58       64.70      4.11 o
   5   9   5      850.11      856.74     12.65 o
   6   9   5       14.37       14.63      4.64 o
   7   9   5      643.33      663.07     12.27 o
   8   9   5       23.25       15.21      3.97 o
   9   9   5       22.91       24.06      4.31 o
  10   9   5       61.55       62.59      6.26 o
  11   9   5        1.48       -3.11      4.97 o
 -13  10   5       12.06       16.53      5.16 o
 -12  10   5       85.20       94.74      6.84 o
 -11  10   5       89.87       92.58      6.52 o
 -10  10   5        0.33       -1.72      4.42 o
  -9  10   5        5.50        3.86      3.98 o
  -8  10   5        7.39        4.24      2.41 o
  -7  10   5      106.17      103.87      2.97 o
  -6  10   5       49.10       44.96      2.61 o
  -5  10   5      289.36      266.35      4.67 o
  -4  10   5       18.98       14.85      2.19 o
  -3  10   5      138.46      152.12      3.96 o
  -2  10   5      100.57      103.25      4.11 o
  -1  10   5      185.74      160.22      4.35 o
   0  10   5      202.19      187.43      5.16 o
   1  10   5      466.59      454.65      8.01 o
   2  10   5      215.81      189.60      7.74 o
   3  10   5      209.74      170.70      4.82 o
   4  10   5       41.05       36.49      3.02 o
   5  10   5      244.34      210.68      6.08 o
   6  10   5        1.25        8.02      3.27 o
   7  10   5       14.97       13.51      3.44 o
   8  10   5       46.90       46.55      5.73 o
   9  10   5       45.68       40.59      5.53 o
  10  10   5        0.41        5.24      4.78 o
 -13  11   5       40.23       42.66      7.44 o
 -12  11   5       91.18       81.94      7.74 o
 -11  11   5        9.71        7.98      4.74 o
 -10  11   5       63.31       57.61      7.50 o
  -9  11   5        3.12       -0.73      4.03 o
  -8  11   5       78.94       73.08      4.31 o
  -7  11   5      101.91      110.59      4.48 o
  -6  11   5      286.60      319.94      5.22 o
  -5  11   5       21.71       24.63      2.49 o
  -4  11   5       15.48       16.75      2.33 o
  -3  11   5       10.90        8.61      2.22 o
  -2  11   5      407.08      419.76      6.67 o
  -1  11   5       53.24       49.15      6.05 o
   0  11   5       82.30       67.35      3.96 o
   1  11   5      115.72      101.46      4.48 o
   2  11   5       72.67       87.48      4.35 o
   3  11   5        4.82        6.19      3.06 o
   4  11   5       40.23       54.57      4.82 o
   5  11   5      178.03      156.74      5.65 o
   6  11   5       81.23       70.30      4.34 o
   7  11   5      168.61      176.65      8.97 o
   8  11   5        7.70        4.17      4.20 o
   9  11   5        5.85        5.20      5.28 o
 -12  12   5        0.16        8.59      5.28 o
 -11  12   5        0.91       -6.01      4.55 o
 -10  12   5       17.69       19.21      3.23 o
  -9  12   5        0.26        0.13      3.29 o
  -8  12   5       14.36       10.83      3.37 o
  -7  12   5       57.22       56.34      4.38 o
  -6  12   5       27.36       36.04      3.48 o
  -5  12   5      171.51      157.25      4.92 o
  -4  12   5       96.69       83.89      3.87 o
  -3  12   5      588.66      579.15      9.45 o
  -2  12   5        1.32        3.40      2.92 o
  -1  12   5        8.38        9.13      2.84 o
   0  12   5      194.97      169.36      6.13 o
   1  12   5       10.03       10.15      3.01 o
   2  12   5        0.45       -3.50      2.90 o
   3  12   5        0.66       -0.74      3.99 o
   4  12   5       21.37       20.60      3.49 o
   5  12   5       45.21       52.32      4.13 o
   6  12   5        5.46       13.54      3.97 o
   7  12   5        1.55        3.73      4.02 o
   8  12   5       22.84       32.31      5.59 o
   9  12   5       16.34        4.29      4.83 o
 -11  13   5        6.90        2.23      5.09 o
 -10  13   5        7.35        3.40      5.02 o
  -9  13   5       20.36       21.67      3.82 o
  -8  13   5        9.86       13.42      4.68 o
  -7  13   5       56.15       54.35      5.20 o
  -6  13   5      169.42      176.07      6.61 o
  -5  13   5        4.38        5.00      3.13 o
  -4  13   5       13.05        8.12      3.11 o
  -3  13   5       40.03       37.27      3.71 o
  -2  13   5      132.04      141.05      5.33 o
  -1  13   5        4.60        0.42      3.38 o
   0  13   5      221.51      197.30      6.15 o
   1  13   5        0.19       -1.64      2.95 o
   2  13   5        0.01       -0.92      2.90 o
   3  13   5        1.42        4.07      3.20 o
   4  13   5        3.68       -3.18      3.03 o
   5  13   5        7.97       10.86      4.02 o
   6  13   5       18.94       18.62      4.30 o
   7  13   5       46.20       45.53      5.10 o
   8  13   5        0.01        1.15      4.74 o
 -10  14   5       33.63       29.28      5.85 o
  -9  14   5       13.06        5.21      3.78 o
  -8  14   5        5.02        1.25      3.63 o
  -7  14   5        3.40        2.86      3.60 o
  -6  14   5       27.92       22.72      4.15 o
  -5  14   5       51.97       52.44      4.89 o
  -4  14   5       33.65       40.71      3.93 o
  -3  14   5       90.36       95.49      4.86 o
  -2  14   5        1.61        8.84      3.27 o
  -1  14   5        1.20        5.95      3.75 o
   0  14   5      190.79      189.74      6.35 o
   1  14   5       56.97       62.93      4.71 o
   2  14   5        8.26       10.84      3.45 o
   3  14   5        8.22        5.50      3.43 o
   4  14   5        0.01        3.17      3.25 o
   5  14   5        8.97       11.95      4.27 o
   6  14   5      115.37      124.59      6.68 o
   7  14   5       36.99       37.56      6.03 o
  -9  15   5       24.70       16.18      4.65 o
  -8  15   5        0.00        2.81      3.81 o
  -7  15   5        7.44       11.88      4.21 o
  -6  15   5        1.05        4.55      3.93 o
  -5  15   5       44.86       41.24      4.71 o
  -4  15   5       37.36       32.95      5.85 o
  -3  15   5       87.01       94.46      4.95 o
  -2  15   5      298.85      258.08      9.89 o
  -1  15   5       67.32       51.11      4.14 o
   0  15   5       46.01       45.80      4.24 o
   1  15   5       10.90       12.78      3.62 o
   2  15   5        3.09       -2.58      3.31 o
   3  15   5        0.37       -0.03      3.88 o
   4  15   5        2.81        1.75      4.02 o
   5  15   5        9.45        2.23      5.66 o
  -7  16   5        4.41       -0.64      4.21 o
  -6  16   5       26.12       35.97      4.79 o
  -5  16   5        9.93        7.03      3.97 o
  -4  16   5       31.55       29.10      4.58 o
  -3  16   5        0.14        1.88      3.71 o
  -2  16   5       46.16       61.55      5.34 o
  -1  16   5        4.53        5.17      3.88 o
   0  16   5       29.42       32.11      4.56 o
   1  16   5        0.03        0.56      3.51 o
   2  16   5       20.09       24.98      4.12 o
   3  16   5       36.29       46.70      5.82 o
   4  16   5        2.40       -4.56      4.05 o
  -4  17   5       11.31        3.00      4.86 o
  -3  17   5       25.21       31.59      5.29 o
  -2  17   5        0.61        7.72      4.58 o
  -1  17   5        3.88        7.05      4.18 o
   0  17   5        3.83        1.52      3.97 o
   1  17   5        1.19        1.04      3.91 o
 -16   0   6       69.42       75.85     14.02 o
 -15   0   6       17.59       24.73     10.72 o
 -14   0   6      235.56      287.26     12.08 o
 -13   0   6       75.75       74.63      7.13 o
 -12   0   6      535.63      595.97     14.06 o
 -11   0   6     1830.36     1802.89     33.57 o
 -10   0   6       74.96       71.55      3.65 o
  -9   0   6      312.21      335.95      4.86 o
  -8   0   6       34.27       33.14      1.91 o
  -7   0   6       73.76      106.19      4.72 o
  -6   0   6      175.87      132.18      3.63 o
  -5   0   6     4942.59     4963.96     66.80 o
  -4   0   6     1927.47     1785.92     21.95 o
  -3   0   6     4109.15     4099.51     48.44 o
  -2   0   6      287.21      236.66      5.04 o
  -1   0   6     3553.39     3463.79     46.77 o
   0   0   6     5774.07     6335.35     74.62 o
   1   0   6     1833.73     1998.90     23.29 o
   2   0   6      709.26      862.05     15.53 o
   3   0   6       13.21       12.71      3.15 o
   4   0   6       41.58       36.05      3.59 o
   5   0   6       54.20      108.09      8.92 o
   6   0   6      139.65      174.63     13.06 o
   7   0   6     1152.51     1128.79     21.10 o
   8   0   6        2.16        1.50      4.71 o
   9   0   6        1.27       -1.13      4.90 o
  10   0   6       47.19       30.84      5.67 o
  11   0   6        0.03       -6.91      4.90 o
  12   0   6        0.10       -0.63      5.02 o
 -16   1   6        0.43       -0.32      9.48 o
 -15   1   6       20.11       14.98      3.62 o
 -14   1   6       27.15       27.01      3.66 o
 -13   1   6        6.75        8.35      3.45 o
 -12   1   6       21.78       18.70      2.58 o
 -11   1   6       20.09       34.01      2.10 o
 -10   1   6      114.04      107.66      2.61 o
  -9   1   6       68.42       89.73      2.30 o
  -8   1   6      602.58      528.11      5.93 o
  -7   1   6      640.27      860.00      9.95 o
  -6   1   6     1116.88     1251.60     10.51 o
  -5   1   6     1100.01     1002.72      9.79 o
  -4   1   6      132.36      134.44      2.55 o
  -3   1   6      623.81      512.63      5.96 o
  -2   1   6     1005.89      916.42      8.89 o
  -1   1   6     2426.81     3009.06     25.91 o
   0   1   6     1682.26     1526.33     14.35 o
   1   1   6      571.40      642.36      6.59 o
   2   1   6      698.38      873.69     11.04 o
   3   1   6      205.77      189.77      4.47 o
   4   1   6       92.20      105.95      3.96 o
   5   1   6       14.53       12.04      3.32 o
   6   1   6       10.74        7.99      2.82 o
   7   1   6      365.25      386.22      7.71 o
   8   1   6      142.79      125.40      5.21 o
   9   1   6      296.81      293.85      7.50 o
  10   1   6        1.14        2.34      3.44 o
  11   1   6        0.69       -1.05      3.57 o
  12   1   6        0.38        0.23      3.78 o
 -16   2   6        2.18      -11.02      7.27 o
 -15   2   6        0.00       -3.32      4.03 o
 -14   2   6       48.77       44.76      4.83 o
 -13   2   6        2.77        1.41      3.11 o
 -12   2   6      151.30      129.71      4.55 o
 -11   2   6      533.02      481.57      9.88 o
 -10   2   6      281.06      256.52      5.95 o
  -9   2   6       51.99       54.32      2.76 o
  -8   2   6      455.39      484.46      7.38 o
  -7   2   6        9.07       13.05      2.62 o
  -6   2   6       51.69       98.16      2.55 o
  -5   2   6      630.33      562.30      5.69 o
  -4   2   6      120.80      137.78      2.76 o
  -3   2   6       84.50       69.94      2.77 o
  -2   2   6       93.22      103.37      2.79 o
  -1   2   6       10.26       17.94      1.63 o
   0   2   6     1047.62      977.80      9.40 o
   1   2   6      358.61      358.05      4.91 o
   2   2   6     1219.54     1368.01     15.97 o
   3   2   6       18.53       16.03      2.22 o
   4   2   6      763.30      692.11     11.98 o
   5   2   6       19.98        8.32      2.51 o
   6   2   6       66.84       75.10      6.59 o
   7   2   6      954.81      949.43     13.28 o
   8   2   6        4.67        6.48      3.40 o
   9   2   6      304.39      331.31      8.40 o
  10   2   6       21.96       14.90      3.74 o
  11   2   6        1.19       -2.92      4.24 o
  12   2   6        0.71        0.97      4.27 o
 -16   3   6        0.95        3.47      4.65 o
 -15   3   6        2.27       -0.02      5.83 o
 -14   3   6        0.43        3.07      4.52 o
 -13   3   6        0.67       -0.90      3.45 o
 -12   3   6      298.42      312.17      6.18 o
 -11   3   6        0.53       14.60      3.98 o
 -10   3   6       74.06       63.86      3.18 o
  -9   3   6        1.90        8.96      2.24 o
  -8   3   6     2303.44     2245.19     25.89 o
  -7   3   6     1189.22     1277.22     17.65 o
  -6   3   6     8517.68     8439.51     80.61 o
  -5   3   6     1774.96     1553.66     13.85 o
  -4   3   6       11.13        2.48      1.21 o
  -3   3   6      847.05      985.15      9.53 o
  -2   3   6      209.80      247.65      3.81 o
  -1   3   6      205.99      192.98      3.90 o
   0   3   6      451.61      509.54      6.29 o
   1   3   6      277.10      358.45      6.16 o
   2   3   6     1372.24     1669.19     17.31 o
   3   3   6      569.29      519.88      8.01 o
   4   3   6      154.01      125.29      5.91 o
   5   3   6        9.16        4.90      2.84 o
   6   3   6      397.02      388.87      9.37 o
   7   3   6       27.71       23.82      4.42 o
   8   3   6       12.76       15.80      4.51 o
   9   3   6      453.67      432.97     11.01 o
  10   3   6       22.93       30.80      4.67 o
  11   3   6        0.00       -1.69      3.85 o
  12   3   6        5.54       10.00      4.40 o
 -16   4   6        8.66        4.73      5.82 o
 -15   4   6        5.22       -4.33      3.90 o
 -14   4   6        8.55       11.92      4.23 o
 -13   4   6        0.80       -3.06      3.61 o
 -12   4   6        2.05        6.02      3.25 o
 -11   4   6      101.79      117.59      5.72 o
 -10   4   6      341.52      357.87      6.75 o
  -9   4   6       26.96       33.49      2.69 o
  -8   4   6      508.64      540.84      8.39 o
  -7   4   6       50.84       63.02      3.56 o
  -6   4   6      180.09      208.94      3.84 o
  -5   4   6      309.86      267.85      4.02 o
  -4   4   6       40.95       60.04      2.17 o
  -3   4   6      334.04      282.93      4.32 o
  -2   4   6     4161.08     4271.86     36.31 o
  -1   4   6     1788.91     1868.16     18.42 o
   0   4   6        0.02        2.35      1.92 o
   1   4   6      159.78      198.17      4.35 o
   2   4   6       15.66       23.64      2.29 o
   3   4   6       21.16       22.69      2.55 o
   4   4   6        6.58        5.36      2.45 o
   5   4   6        9.22       11.43      3.24 o
   6   4   6      185.02      160.87      6.61 o
   7   4   6        5.09        3.30      3.51 o
   8   4   6        3.79        5.37      3.56 o
   9   4   6      119.17      112.75      5.94 o
  10   4   6       48.86       47.93      5.12 o
  11   4   6        5.77       -2.65      3.75 o
  12   4   6       14.12       13.74      5.29 o
 -16   5   6        5.31       10.72      5.90 o
 -15   5   6       10.44        5.40      4.84 o
 -14   5   6       51.15       54.33      4.99 o
 -13   5   6       28.24       39.28      4.82 o
 -12   5   6       34.27       55.52      8.27 o
 -11   5   6        8.47       10.80      4.07 o
 -10   5   6       39.33       55.06      3.18 o
  -9   5   6      232.91      258.42      5.56 o
  -8   5   6      402.07      462.84      8.92 o
  -7   5   6       61.02       74.12      2.33 o
  -6   5   6      324.71      313.81      5.56 o
  -5   5   6      986.76      978.66      9.55 o
  -4   5   6       48.75       53.82      2.32 o
  -3   5   6      261.33      250.57      4.31 o
  -2   5   6       23.15       29.07      2.06 o
  -1   5   6      110.37      129.45      3.85 o
   0   5   6       20.90       26.31      2.38 o
   1   5   6       11.44        8.17      1.94 o
   2   5   6      124.27      136.18      5.61 o
   3   5   6      124.93      106.16      5.56 o
   4   5   6      114.11      100.99      4.30 o
   5   5   6      140.66      125.32      6.02 o
   6   5   6      109.54      112.02      4.87 o
   7   5   6      102.15       90.91      9.59 o
   8   5   6        0.00       -4.82      3.42 o
   9   5   6        0.48        8.33      3.85 o
  10   5   6        1.01        2.91      3.90 o
  11   5   6        0.22       -1.02      4.64 o
 -15   6   6        1.92       -3.30      4.96 o
 -14   6   6        0.02        4.78      4.98 o
 -13   6   6        1.49        0.31      4.02 o
 -12   6   6       25.74       45.00      4.20 o
 -11   6   6      631.40      666.27     17.26 o
 -10   6   6       58.42       50.15      4.09 o
  -9   6   6        5.24        2.55      2.19 o
  -8   6   6      332.57      367.36      8.31 o
  -7   6   6     1362.65     1406.86     15.48 o
  -6   6   6      111.49      143.09      2.88 o
  -5   6   6       51.73       55.56      2.57 o
  -4   6   6       88.56      115.16      3.29 o
  -3   6   6      529.91      526.06      7.46 o
  -2   6   6      935.10     1070.80     11.81 o
  -1   6   6      158.05      189.57      5.29 o
   0   6   6      370.99      443.11      7.06 o
   1   6   6      234.79      299.26      5.93 o
   2   6   6       71.98       65.10      3.75 o
   3   6   6       18.10       13.92      2.55 o
   4   6   6       24.47       17.88      2.81 o
   5   6   6        4.63        7.61      2.85 o
   6   6   6        8.61        9.11      3.13 o
   7   6   6      422.63      410.22      9.19 o
   8   6   6       14.06       12.99      3.98 o
   9   6   6       15.90       11.16      4.15 o
  10   6   6        3.97       -1.08      3.95 o
  11   6   6       31.64       32.20      5.92 o
 -15   7   6       19.10        8.93      7.03 o
 -14   7   6       37.71       32.97      8.35 o
 -13   7   6        5.36        5.53      5.28 o
 -12   7   6       96.43      118.82      6.19 o
 -11   7   6        8.94        6.36      3.43 o
 -10   7   6       15.66       23.44      4.57 o
  -9   7   6        3.76        6.56      3.75 o
  -8   7   6       41.94       37.26      2.98 o
  -7   7   6        6.62       12.15      2.45 o
  -6   7   6     1081.11     1147.76     13.05 o
  -5   7   6      463.91      474.19      7.51 o
  -4   7   6        4.18        7.00      1.82 o
  -3   7   6      291.17      256.63      4.76 o
  -2   7   6     1642.87     1704.04     17.42 o
  -1   7   6      235.57      243.86      4.92 o
   0   7   6        6.33        6.66      2.11 o
   1   7   6       14.39       15.24      2.71 o
   2   7   6        9.38        8.52      2.61 o
   3   7   6      171.19      149.59      4.85 o
   4   7   6        9.35        7.61      2.72 o
   5   7   6       21.63       14.18      3.06 o
   6   7   6       55.08       56.77      4.88 o
   7   7   6       12.35       15.37      3.88 o
   8   7   6       45.55       44.54      4.71 o
   9   7   6        8.50        4.97      3.96 o
  10   7   6        7.86        1.50      4.11 o
  11   7   6       14.42       16.19      5.29 o
 -15   8   6        0.82        0.95      5.58 o
 -14   8   6       27.76       29.77      9.93 o
 -13   8   6       44.88       38.39      6.18 o
 -12   8   6      128.80      123.32      9.52 o
 -11   8   6        1.44       -1.59      3.27 o
 -10   8   6       19.86       20.44      5.47 o
  -9   8   6       13.81       27.77      4.90 o
  -8   8   6        3.67        4.73      1.99 o
  -7   8   6      115.12      120.57      5.45 o
  -6   8   6        4.76       12.27      2.21 o
  -5   8   6      321.39      366.87      5.60 o
  -4   8   6       49.25       76.44      2.90 o
  -3   8   6     2251.49     2377.91     23.54 o
  -2   8   6     2090.33     2016.79     22.23 o
  -1   8   6       10.67        9.01      2.26 o
   0   8   6       91.64       85.32      3.46 o
   1   8   6        9.28        7.68      2.78 o
   2   8   6      217.16      203.98      6.32 o
   3   8   6      358.79      363.87      7.14 o
   4   8   6       73.83       56.97      3.84 o
   5   8   6        1.74       -2.73      2.98 o
   6   8   6       22.36       15.18      3.85 o
   7   8   6       37.78       37.27      4.51 o
   8   8   6        4.83        2.15      3.74 o
   9   8   6        0.72       -2.40      3.69 o
  10   8   6       18.28       13.77      5.16 o
 -14   9   6        0.00        4.61      5.91 o
 -13   9   6       46.93       64.34      7.15 o
 -12   9   6       62.23       66.64      6.16 o
 -11   9   6       43.87       39.79      5.07 o
 -10   9   6       26.78       28.55      4.93 o
  -9   9   6       66.52       61.15      5.69 o
  -8   9   6      165.56      162.51      3.07 o
  -7   9   6      163.92      154.35      3.37 o
  -6   9   6        3.50        7.26      1.94 o
  -5   9   6        1.56        1.67      1.97 o
  -4   9   6        3.40        3.75      2.15 o
  -3   9   6      467.18      546.18     10.26 o
  -2   9   6        6.64       14.60      2.53 o
  -1   9   6       46.13       52.12      4.21 o
   0   9   6       31.96       47.28      3.29 o
   1   9   6        0.45       -0.13      2.61 o
   2   9   6      524.93      553.75      9.19 o
   3   9   6      396.76      406.74      9.40 o
   4   9   6       18.84       26.18      3.28 o
   5   9   6       12.77        8.25      3.85 o
   6   9   6      124.11      125.78      6.01 o
   7   9   6       16.38       16.52      4.07 o
   8   9   6        3.10        4.67      3.82 o
   9   9   6        0.23        2.49      4.00 o
  10   9   6       19.95       26.60      5.55 o
 -13  10   6       99.22       92.81      8.23 o
 -12  10   6       83.56       62.90      9.28 o
 -11  10   6      182.53      196.51      8.52 o
 -10  10   6       51.86       45.46      5.43 o
  -9  10   6       26.92       25.20      5.47 o
  -8  10   6      121.26      136.53      5.30 o
  -7  10   6      205.99      207.06      4.36 o
  -6  10   6       16.80        9.59      1.97 o
  -5  10   6        0.28        0.56      1.95 o
  -4  10   6      418.20      354.90      5.72 o
  -3  10   6        1.60       -0.15      2.10 o
  -2  10   6        2.59        4.35      2.20 o
  -1  10   6      462.71      487.35      9.18 o
   0  10   6       29.84       36.05      3.30 o
   1  10   6        2.11        3.69      3.26 o
   2  10   6      240.91      231.90      6.21 o
   3  10   6       30.73       27.01      3.06 o
   4  10   6       24.13       24.20      3.50 o
   5  10   6       20.22        9.18      3.27 o
   6  10   6       16.91        5.03      3.33 o
   7  10   6        0.91       -3.59      3.85 o
   8  10   6        0.19       -7.91      3.95 o
   9  10   6        0.57       -8.42      4.67 o
 -13  11   6        0.05        0.25      9.58 o
 -12  11   6       14.34       20.87      5.26 o
 -11  11   6        4.52        4.84      5.21 o
 -10  11   6       44.55       39.69      5.51 o
  -9  11   6      113.35      107.56      8.87 o
  -8  11   6       32.83       31.54      3.44 o
  -7  11   6       26.34       36.79      4.13 o
  -6  11   6       21.54       23.73      2.86 o
  -5  11   6       61.09       67.56      3.23 o
  -4  11   6        1.07       -0.73      2.36 o
  -3  11   6        6.24       14.92      2.69 o
  -2  11   6      143.67      158.07      5.13 o
  -1  11   6        0.09       -2.84      3.08 o
   0  11   6        1.56       -1.06      2.81 o
   1  11   6        0.01       -0.67      2.83 o
   2  11   6      191.01      182.07      5.88 o
   3  11   6        0.03       -4.78      2.95 o
   4  11   6       17.50       17.70      3.46 o
   5  11   6       24.94       17.62      3.55 o
   6  11   6       42.61       36.76      3.95 o
   7  11   6        0.19        4.49      3.90 o
   8  11   6        8.30       10.42      4.28 o
   9  11   6       22.42       18.87      5.59 o
 -12  12   6        7.48       10.14      5.43 o
 -11  12   6        4.23        1.84      4.67 o
 -10  12   6       42.26       29.04      6.02 o
  -9  12   6       52.51       46.71      4.07 o
  -8  12   6        2.58        3.95      3.81 o
  -7  12   6        5.73        8.09      3.27 o
  -6  12   6      196.62      189.66      6.10 o
  -5  12   6        2.59       -0.15      2.67 o
  -4  12   6      165.01      174.16      6.97 o
  -3  12   6      628.16      575.50      9.55 o
  -2  12   6        3.06        0.81      3.13 o
  -1  12   6        1.42       -3.31      3.13 o
   0  12   6       18.68       21.51      3.23 o
   1  12   6       23.74       22.36      3.33 o
   2  12   6       15.06        6.09      3.49 o
   3  12   6       38.54       45.75      4.01 o
   4  12   6       18.59       22.62      3.65 o
   5  12   6        2.99        0.95      3.27 o
   6  12   6       13.11        9.10      4.70 o
   7  12   6        1.10       -1.53      4.94 o
   8  12   6        2.89        1.89      4.82 o
 -11  13   6        0.09       -3.02      4.93 o
 -10  13   6       23.85       31.74      5.70 o
  -9  13   6       45.73       57.10      5.79 o
  -8  13   6        4.17        3.73      3.60 o
  -7  13   6        5.35        4.54      3.64 o
  -6  13   6       24.43       29.83      4.20 o
  -5  13   6       29.14       36.88      3.76 o
  -4  13   6       47.45       65.74      4.63 o
  -3  13   6       48.46       56.61      4.44 o
  -2  13   6       15.20       13.81      3.73 o
  -1  13   6        5.39        3.90      3.51 o
   0  13   6       16.03       13.50      3.29 o
   1  13   6        0.04       -1.33      3.18 o
   2  13   6       60.00       42.46      3.98 o
   3  13   6       30.01       30.42      3.96 o
   4  13   6       21.87       12.14      4.67 o
   5  13   6       68.21       73.62      5.52 o
   6  13   6       27.97       31.05      4.90 o
   7  13   6        0.88       -1.69      4.55 o
 -10  14   6        6.19       -2.09      5.12 o
  -9  14   6        3.68        5.25      3.86 o
  -8  14   6        4.49        1.16      3.60 o
  -7  14   6       37.29       42.79      4.64 o
  -6  14   6       42.99       51.79      4.77 o
  -5  14   6      383.88      400.15     10.36 o
  -4  14   6      283.10      285.20      8.91 o
  -3  14   6      319.54      316.06      7.64 o
  -2  14   6        0.41       -0.22      3.61 o
  -1  14   6       66.01       62.16      5.74 o
   0  14   6       61.78       66.65      4.52 o
   1  14   6       16.31       17.99      3.99 o
   2  14   6       24.10       29.39      3.94 o
   3  14   6       12.61       10.02      3.62 o
   4  14   6       52.96       62.94      5.58 o
   5  14   6       15.23       22.70      4.60 o
   6  14   6       11.12        9.55      4.44 o
  -9  15   6       50.48       40.31      5.10 o
  -8  15   6        0.10       -5.39      3.81 o
  -7  15   6       22.18       12.18      4.20 o
  -6  15   6       34.74       26.46      4.48 o
  -5  15   6       15.68       27.34      4.54 o
  -4  15   6        9.61        6.11      3.90 o
  -3  15   6        5.55       15.15      3.60 o
  -2  15   6        9.52        3.03      3.55 o
  -1  15   6       47.48       51.27      5.21 o
   0  15   6        2.15       -1.51      3.82 o
   1  15   6       10.71       14.70      3.65 o
   2  15   6       23.57       19.40      3.85 o
   3  15   6       23.20       31.41      4.71 o
   4  15   6        0.29       -1.82      4.12 o
  -7  16   6       13.95       16.83      4.37 o
  -6  16   6        7.79       14.08      4.33 o
  -5  16   6       21.27       11.07      4.33 o
  -4  16   6       78.36       85.69      5.93 o
  -3  16   6       15.89       24.91      5.34 o
  -2  16   6       27.30       42.63      4.81 o
  -1  16   6        5.06        4.54      3.95 o
   0  16   6       42.74       45.17      6.66 o
   1  16   6        6.87        6.60      4.85 o
   2  16   6       22.83       25.69      4.55 o
 -16   1   7       14.80       20.95      7.85 o
 -15   1   7       36.89       43.55      6.07 o
 -14   1   7      108.51      111.03      6.08 o
 -13   1   7       52.37       48.12      3.84 o
 -12   1   7      424.37      421.19      6.72 o
 -11   1   7       91.89       94.19      3.63 o
 -10   1   7       62.22       67.31      2.13 o
  -9   1   7       81.87       79.63      2.33 o
  -8   1   7       65.32       62.99      2.60 o
  -7   1   7        2.70        5.08      1.25 o
  -6   1   7      167.89      259.93      3.43 o
  -5   1   7        0.51        2.57      1.14 o
  -4   1   7        2.99        0.52      1.36 o
  -3   1   7        3.53        4.83      1.36 o
  -2   1   7      822.11      736.92      9.14 o
  -1   1   7      933.00      963.79     11.39 o
   0   1   7      768.47      738.16     12.41 o
   1   1   7     1488.59     1711.11     19.23 o
   2   1   7       66.14       87.89      3.52 o
   3   1   7        8.17        5.77      2.58 o
   4   1   7        0.01       -1.97      2.71 o
   5   1   7        7.93        7.04      3.21 o
   6   1   7      202.11      203.02      6.68 o
   7   1   7       25.99       28.74      3.69 o
   8   1   7       43.09       41.48      4.08 o
   9   1   7       95.87      100.81      5.29 o
  10   1   7       28.22       30.45      4.12 o
  11   1   7        0.74        0.47      5.10 o
 -16   2   7       18.57       14.84      8.16 o
 -15   2   7        0.41        0.77      3.58 o
 -14   2   7      107.40       90.16      5.64 o
 -13   2   7      286.69      271.01      9.00 o
 -12   2   7      279.39      256.56      6.35 o
 -11   2   7     1379.53     1294.76     18.40 o
 -10   2   7      210.92      207.84      5.47 o
  -9   2   7      582.52      607.05     12.06 o
  -8   2   7      475.59      462.25      7.78 o
  -7   2   7       10.90        4.41      1.29 o
  -6   2   7       68.13       59.91      1.80 o
  -5   2   7      219.80      281.04      6.39 o
  -4   2   7      388.68      370.62      5.30 o
  -3   2   7       90.82       58.34      2.22 o
  -2   2   7     7243.68     8125.63     77.53 o
  -1   2   7     1165.16     1527.52     17.05 o
   0   2   7      229.13      229.47      5.02 o
   1   2   7      141.52      186.41      4.58 o
   2   2   7       13.79        3.99      2.76 o
   3   2   7      118.59      100.30      5.56 o
   4   2   7       17.60       13.32      3.01 o
   5   2   7      254.36      245.16      6.62 o
   6   2   7      611.39      544.31     10.39 o
   7   2   7       91.42      116.37      5.67 o
   8   2   7        6.71        2.34      3.97 o
   9   2   7       85.63       82.47      5.39 o
  10   2   7        2.45        2.16      3.88 o
  11   2   7       11.63        8.81      4.33 o
 -16   3   7        4.91        2.40      5.83 o
 -15   3   7        2.92        6.34      4.00 o
 -14   3   7        8.53       11.90      3.96 o
 -13   3   7        6.72        4.79      3.20 o
 -12   3   7       36.20       33.65      3.46 o
 -11   3   7      571.76      581.15     18.79 o
 -10   3   7      713.29      706.08     10.22 o
  -9   3   7        0.00        9.84      3.46 o
  -8   3   7      371.75      413.70      8.21 o
  -7   3   7      139.06      147.96      3.06 o
  -6   3   7      194.96      160.76      2.88 o
  -5   3   7      167.74      163.89      3.26 o
  -4   3   7        0.68        1.47      1.36 o
  -3   3   7     1036.25     1056.38     11.93 o
  -2   3   7     4092.14     4256.70     48.65 o
  -1   3   7      269.55      411.12      6.09 o
   0   3   7      139.68      150.78      4.13 o
   1   3   7      117.76      161.60      4.99 o
   2   3   7      317.78      347.80      6.92 o
   3   3   7       28.56       35.52      2.96 o
   4   3   7      187.60      154.80      5.79 o
   5   3   7      696.01      678.74     12.97 o
   6   3   7      205.13      185.25      9.04 o
   7   3   7        9.79        8.65      4.51 o
   8   3   7       67.53       72.39      5.97 o
   9   3   7        6.00        8.99      4.70 o
  10   3   7        1.91        4.03      7.74 o
  11   3   7       29.48       38.38      5.64 o
 -16   4   7        8.39       13.07      4.90 o
 -15   4   7        8.56       10.25      4.27 o
 -14   4   7        9.53       10.61      3.94 o
 -13   4   7       50.02       53.60      4.71 o
 -12   4   7        0.06        4.29      2.94 o
 -11   4   7      696.93      683.23     11.49 o
 -10   4   7      621.57      541.68      8.75 o
  -9   4   7       26.81       25.19      2.80 o
  -8   4   7      763.66      854.81     18.15 o
  -7   4   7       25.09       24.94      1.87 o
  -6   4   7      121.63      133.78      2.58 o
  -5   4   7       27.57       37.55      2.29 o
  -4   4   7        1.92        6.72      1.58 o
  -3   4   7      767.31      673.78      8.55 o
  -2   4   7        4.88        5.67      1.74 o
  -1   4   7      101.77       96.54      3.99 o
   0   4   7      269.95      238.57      5.04 o
   1   4   7       63.81       51.86      3.68 o
   2   4   7      143.04      125.62      4.30 o
   3   4   7       93.59       95.86      5.01 o
   4   4   7        7.69        9.92      2.82 o
   5   4   7       14.82       11.64      3.36 o
   6   4   7      491.71      507.03     10.08 o
   7   4   7       19.31       17.30      4.04 o
   8   4   7       67.61       73.33      5.29 o
   9   4   7       66.51       69.39      5.29 o
  10   4   7        0.07       -7.10      3.55 o
  11   4   7       16.17       18.87      4.67 o
 -16   5   7       25.09       35.91      5.70 o
 -15   5   7       28.26       30.96      4.79 o
 -14   5   7      125.87      144.22      6.59 o
 -13   5   7      152.24      137.22      6.56 o
 -12   5   7      372.12      359.56      7.94 o
 -11   5   7        3.26        6.92      2.81 o
 -10   5   7       91.78       97.77      4.01 o
  -9   5   7        2.23        7.37      2.50 o
  -8   5   7      225.93      209.15      6.19 o
  -7   5   7      195.44      194.52      4.23 o
  -6   5   7       24.04       28.59      1.58 o
  -5   5   7      291.65      251.48      4.69 o
  -4   5   7      833.97      874.92      9.80 o
  -3   5   7      756.20      676.17      8.95 o
  -2   5   7       18.42       31.18      2.45 o
  -1   5   7      305.58      317.46      5.81 o
   0   5   7     1283.05     1395.15     19.93 o
   1   5   7       53.67       83.06      4.39 o
   2   5   7      119.53      133.67      6.31 o
   3   5   7       63.61       75.56      4.06 o
   4   5   7      388.16      400.21      7.68 o
   5   5   7      125.58      133.55      5.60 o
   6   5   7      163.24      182.20      7.26 o
   7   5   7        2.82        6.78      3.71 o
   8   5   7       55.29       56.26      6.04 o
   9   5   7      176.32      145.71      6.68 o
  10   5   7        1.85        1.87      4.11 o
  11   5   7        2.40        2.82      5.01 o
 -15   6   7       46.62       50.48      6.36 o
 -14   6   7       24.49       33.19      5.47 o
 -13   6   7        5.71       15.86      4.18 o
 -12   6   7       47.23       58.69      4.99 o
 -11   6   7        4.25        5.17      2.62 o
 -10   6   7        0.26        3.41      2.54 o
  -9   6   7        3.23        6.10      3.07 o
  -8   6   7       10.01       13.22      2.48 o
  -7   6   7      124.02      115.42      3.41 o
  -6   6   7       44.42       39.27      2.81 o
  -5   6   7      343.49      346.59      5.86 o
  -4   6   7      219.17      140.11      3.52 o
  -3   6   7       36.47       28.68      2.23 o
  -2   6   7      891.78      856.52     10.75 o
  -1   6   7      870.61      808.85     12.54 o
   0   6   7      203.69      172.58      5.96 o
   1   6   7       22.65       16.62      3.37 o
   2   6   7        4.23        7.79      2.49 o
   3   6   7       68.84       78.08      4.14 o
   4   6   7      313.42      287.76      6.70 o
   5   6   7       26.84       25.38      3.99 o
   6   6   7        2.22        1.90      3.36 o
   7   6   7       35.68       34.85      4.44 o
   8   6   7        3.92        6.42      3.88 o
   9   6   7       21.47       13.07      4.25 o
  10   6   7        0.12       -0.06      4.08 o
 -15   7   7       56.92       56.39     10.22 o
 -14   7   7        0.14       12.43      5.28 o
 -13   7   7        0.04        1.47      6.37 o
 -12   7   7      260.84      278.95      8.66 o
 -11   7   7        6.73        7.12      4.15 o
 -10   7   7       62.85       48.29      3.81 o
  -9   7   7       19.44       22.72      4.33 o
  -8   7   7        0.97        1.90      2.48 o
  -7   7   7       14.06       16.38      2.58 o
  -6   7   7      696.31      689.58      8.87 o
  -5   7   7      165.28      170.28      4.59 o
  -4   7   7       18.20       23.62      2.18 o
  -3   7   7      128.94      133.56      3.89 o
  -2   7   7       55.45       53.60      2.87 o
  -1   7   7      253.67      276.00      7.65 o
   0   7   7       72.70       74.02      4.51 o
   1   7   7       22.25       30.19      3.38 o
   2   7   7       14.59       11.17      4.65 o
   3   7   7        3.92        1.84      2.72 o
   4   7   7      604.34      582.01      9.83 o
   5   7   7       61.05       69.01      4.44 o
   6   7   7       32.04       53.62      5.36 o
   7   7   7       13.30       15.51      4.09 o
   8   7   7        0.96       -0.88      3.88 o
   9   7   7       40.43       30.54      4.66 o
  10   7   7        5.66       -1.05      4.21 o
 -15   8   7       92.73       93.45      8.87 o
 -14   8   7       14.32       22.93      9.29 o
 -13   8   7       10.61        7.99      7.45 o
 -12   8   7       49.98       59.37      5.43 o
 -11   8   7      206.51      254.25     11.15 o
 -10   8   7       77.78       72.50      5.98 o
  -9   8   7       21.25       16.71      5.20 o
  -8   8   7       36.73       31.56      3.10 o
  -7   8   7        5.12        2.64      1.61 o
  -6   8   7       22.68       19.29      2.37 o
  -5   8   7       85.80       91.91      3.20 o
  -4   8   7       91.99       88.02      3.20 o
  -3   8   7       18.29       17.65      2.27 o
  -2   8   7       33.79       29.39      2.58 o
  -1   8   7       34.60       31.31      2.85 o
   0   8   7      141.30      121.73      7.65 o
   1   8   7       32.37       32.88      3.69 o
   2   8   7      199.87      174.93      6.03 o
   3   8   7      186.44      189.06      6.51 o
   4   8   7       71.21       76.03      4.55 o
   5   8   7      178.42      204.18      6.84 o
   6   8   7      146.84      132.57      7.16 o
   7   8   7       25.33       17.36      4.15 o
   8   8   7        0.19       -0.39      3.82 o
   9   8   7       27.96       17.93      4.51 o
  10   8   7        2.50        1.18      5.93 o
 -14   9   7      144.30      154.56     10.79 o
 -13   9   7       84.52       72.50      7.06 o
 -12   9   7        1.31       -4.91      4.33 o
 -11   9   7        0.37        7.03      4.39 o
 -10   9   7       65.82       93.37      6.85 o
  -9   9   7       77.61       81.03      6.42 o
  -8   9   7       10.62       10.57      2.32 o
  -7   9   7       19.81       21.33      2.11 o
  -6   9   7      138.56      134.38      5.82 o
  -5   9   7       85.83       76.45      4.07 o
  -4   9   7      168.86      158.99      4.61 o
  -3   9   7        9.19        4.14      2.34 o
  -2   9   7        8.98        7.49      2.41 o
  -1   9   7      216.89      227.27      6.24 o
   0   9   7       70.66       70.13      4.27 o
   1   9   7       59.24       64.14      4.40 o
   2   9   7      843.97      838.88     13.33 o
   3   9   7      178.66      186.64      5.86 o
   4   9   7      421.17      444.12      9.66 o
   5   9   7      145.86      147.16      6.38 o
   6   9   7        4.96        2.45      3.66 o
   7   9   7       10.20        5.08      3.91 o
   8   9   7        1.42        2.68      3.94 o
   9   9   7        0.33        0.17      4.44 o
 -13  10   7        0.28        3.99      5.78 o
 -12  10   7       43.57       47.45      5.77 o
 -11  10   7      127.53      112.70      6.95 o
 -10  10   7        4.03       -0.10      4.31 o
  -9  10   7        1.46        3.33      4.60 o
  -8  10   7        1.13       -3.96      2.60 o
  -7  10   7        5.63        1.47      2.20 o
  -6  10   7      230.78      225.77      4.92 o
  -5  10   7       24.78       13.44      2.39 o
  -4  10   7       34.76       29.87      2.78 o
  -3  10   7       11.79        9.32      2.47 o
  -2  10   7        0.19       -4.99      2.52 o
  -1  10   7       14.13       11.46      3.16 o
   0  10   7       71.95       67.46      4.60 o
   1  10   7       25.31       28.19      3.47 o
   2  10   7        6.39        8.99      3.25 o
   3  10   7       28.61       17.92      3.49 o
   4  10   7        1.21        1.69      3.25 o
   5  10   7       45.66       38.47      4.47 o
   6  10   7       17.19        4.09      3.83 o
   7  10   7       40.46       35.00      4.87 o
   8  10   7        2.31        2.08      4.04 o
   9  10   7       12.59       11.95      5.25 o
 -13  11   7       20.29       18.01      6.30 o
 -12  11   7       19.23       16.08      6.07 o
 -11  11   7        0.00        5.21      4.60 o
 -10  11   7       40.24       37.89      5.35 o
  -9  11   7       16.72       12.43      3.54 o
  -8  11   7        0.03       -0.89      3.83 o
  -7  11   7       22.69       25.86      3.92 o
  -6  11   7       88.65       85.19      3.94 o
  -5  11   7        7.98        7.15      2.82 o
  -4  11   7      130.70      103.07      4.05 o
  -3  11   7      130.26      122.72      4.94 o
  -2  11   7       37.42       31.67      3.78 o
  -1  11   7       16.71       18.57      3.51 o
   0  11   7       67.42       65.80      4.60 o
   1  11   7       12.01       14.80      3.23 o
   2  11   7        3.94        0.08      3.06 o
   3  11   7      196.39      193.53      6.16 o
   4  11   7       17.27        9.18      3.40 o
   5  11   7        2.77       -2.27      3.41 o
   6  11   7        0.13       -6.33      3.91 o
   7  11   7        1.57        5.05      4.04 o
   8  11   7        0.13       -1.11      4.65 o
 -12  12   7       12.64        7.82      5.17 o
 -11  12   7       17.59       26.44      5.35 o
 -10  12   7        4.74        6.98      5.83 o
  -9  12   7        5.64        4.38      3.06 o
  -8  12   7        7.58        5.83      3.36 o
  -7  12   7       60.89       67.49      4.86 o
  -6  12   7       35.09       32.98      4.40 o
  -5  12   7        8.82        8.98      3.38 o
  -4  12   7      231.02      243.33      6.98 o
  -3  12   7       22.97       19.68      3.63 o
  -2  12   7       13.17        9.12      3.51 o
  -1  12   7        3.56       -2.24      3.25 o
   0  12   7        2.78        1.96      3.51 o
   1  12   7        0.79        0.54      3.06 o
   2  12   7        0.50       -0.57      3.09 o
   3  12   7       10.75       11.37      3.51 o
   4  12   7        1.17        3.76      3.50 o
   5  12   7        0.00        5.02      3.42 o
   6  12   7        0.00       -1.74      3.82 o
   7  12   7       26.60       16.82      5.34 o
 -11  13   7       14.85        6.98      6.04 o
 -10  13   7       14.48       14.71      5.28 o
  -9  13   7       26.65       26.31      4.54 o
  -8  13   7        2.04       -0.85      3.26 o
  -7  13   7        5.03        8.74      3.68 o
  -6  13   7      328.91      357.08     10.12 o
  -5  13   7      257.04      227.01      8.57 o
  -4  13   7        1.18        2.57      3.40 o
  -3  13   7      180.57      171.44      6.55 o
  -2  13   7       14.94       13.81      3.78 o
  -1  13   7        1.44       -0.27      3.51 o
   0  13   7        6.44        2.00      3.53 o
   1  13   7        1.14       -2.97      3.56 o
   2  13   7        0.16       -2.47      3.19 o
   3  13   7       96.35       96.27      5.21 o
   4  13   7        0.57        0.57      3.38 o
   5  13   7        1.21        7.05      4.17 o
   6  13   7       13.24        5.54      4.25 o
 -10  14   7        0.06       -3.11      5.79 o
  -9  14   7        8.33       11.62      5.28 o
  -8  14   7       15.83       10.52      7.11 o
  -7  14   7       24.13       36.19      4.35 o
  -6  14   7      322.59      339.12      9.03 o
  -5  14   7        7.55       10.62      4.02 o
  -4  14   7       20.54       23.87      4.86 o
  -3  14   7       15.23        6.76      3.71 o
  -2  14   7       21.17       24.09      4.17 o
  -1  14   7        2.07       -2.89      3.51 o
   0  14   7        0.09       -8.87      4.43 o
   1  14   7       15.35        9.68      3.62 o
   2  14   7        7.44       13.90      3.95 o
   3  14   7       47.77       37.04      4.67 o
   4  14   7       85.05      104.07      6.61 o
   5  14   7        4.74        4.17      4.23 o
  -8  15   7       71.99       58.10      5.32 o
  -7  15   7       17.41       25.24      4.43 o
  -6  15   7       87.01       79.22      7.17 o
  -5  15   7        0.81        1.85      3.93 o
  -4  15   7        0.46        2.91      3.93 o
  -3  15   7        0.45        3.15      4.02 o
  -2  15   7        1.70        0.39      3.82 o
  -1  15   7       26.21       22.72      4.33 o
   0  15   7       96.11      100.97      5.97 o
   1  15   7       22.74       19.33      4.66 o
   2  15   7       31.11       35.79      4.47 o
   3  15   7        2.06        5.96      4.30 o
  -6  16   7        0.21        2.06      4.41 o
  -5  16   7        0.51        3.47      4.20 o
  -4  16   7        7.43       10.73      4.23 o
  -3  16   7        0.28        3.70      4.76 o
  -2  16   7        0.17        3.66      4.46 o
  -1  16   7       29.77       37.62      4.99 o
   0  16   7       12.53       12.82      4.41 o
   1  16   7        5.12        3.01      4.41 o
 -16   0   8       18.75       25.56     11.54 o
 -15   0   8        0.49        0.71      6.60 o
 -14   0   8        2.85        3.30      7.42 o
 -13   0   8       47.17       34.63      8.24 o
 -12   0   8       80.70       45.35      9.07 o
 -11   0   8       20.75       17.88      3.71 o
 -10   0   8        4.96        6.87      2.95 o
  -9   0   8      212.93      194.08      5.83 o
  -8   0   8      859.75      900.79     12.50 o
  -7   0   8      168.45      129.50     11.13 o
  -6   0   8     2599.30     2106.55     33.42 o
  -5   0   8     1294.83     1332.58     20.15 o
  -4   0   8      468.77      578.57     10.62 o
  -3   0   8     7327.33     7673.27    126.05 o
  -2   0   8      475.91      676.28     12.53 o
  -1   0   8     1893.37     2284.53     33.80 o
   0   0   8       87.72       80.07      7.79 o
   1   0   8       14.19        7.54      3.96 o
   2   0   8      730.56      667.89     19.79 o
   3   0   8      343.07      338.77     11.62 o
   4   0   8     2699.92     2597.23     49.26 o
   5   0   8       71.25       61.03      8.66 o
   6   0   8      126.35      129.21     19.79 o
   7   0   8      158.12      204.28     23.09 o
   8   0   8       17.86       13.82      6.10 o
   9   0   8       26.88       24.15      5.86 o
  10   0   8        1.14        4.13      8.35 o
  11   0   8        1.91        4.88      5.38 o
 -16   1   8        0.36        4.58      7.27 o
 -15   1   8       16.09       10.49      5.45 o
 -14   1   8       18.55       12.71      6.60 o
 -13   1   8       46.35       39.51      6.10 o
 -12   1   8       35.26       30.80      2.58 o
 -11   1   8        4.87        9.19      2.85 o
 -10   1   8       18.82       16.98      2.03 o
  -9   1   8       63.37       69.43      2.26 o
  -8   1   8       30.31       31.35      1.54 o
  -7   1   8       28.86       32.57      1.62 o
  -6   1   8       53.26       70.21      2.71 o
  -5   1   8       37.28       21.21      1.73 o
  -4   1   8        0.16       -1.12      1.61 o
  -3   1   8      942.89      932.32     10.99 o
  -2   1   8      119.93      139.96      4.03 o
  -1   1   8     1217.19     1345.76     16.74 o
   0   1   8      468.70      484.39      8.39 o
   1   1   8      118.47      102.22      5.00 o
   2   1   8       23.37       14.33      3.18 o
   3   1   8      250.23      194.84      6.69 o
   4   1   8      475.37      406.44     12.38 o
   5   1   8      777.78      835.69     15.04 o
   6   1   8      431.25      453.60      9.58 o
   7   1   8       89.85       91.84      5.34 o
   8   1   8        0.07       -2.43      3.66 o
   9   1   8        1.34       -5.28      3.71 o
  10   1   8        0.97       -7.20      3.82 o
  11   1   8        6.59        4.38      5.88 o
 -16   2   8       20.04       20.10      6.18 o
 -15   2   8       86.16       81.71      7.38 o
 -14   2   8        6.66        5.67      3.22 o
 -13   2   8       26.87       25.65      5.46 o
 -12   2   8      106.78      106.65      5.28 o
 -11   2   8      145.76      126.55      4.87 o
 -10   2   8       34.13       42.37      3.33 o
  -9   2   8      109.85       96.02      2.91 o
  -8   2   8       11.22       11.16      1.65 o
  -7   2   8        0.40        1.25      1.28 o
  -6   2   8        5.18        5.34      1.10 o
  -5   2   8       26.74       22.38      1.83 o
  -4   2   8       14.10       18.48      2.26 o
  -3   2   8        0.70        6.70      1.89 o
  -2   2   8       95.28      105.89      3.52 o
  -1   2   8      503.48      596.75      7.90 o
   0   2   8      195.24      187.40      5.08 o
   1   2   8        3.48        5.23      2.41 o
   2   2   8       91.08       78.49      5.40 o
   3   2   8      115.81      101.12      6.15 o
   4   2   8       61.29       54.75      4.73 o
   5   2   8      415.03      383.05      8.69 o
   6   2   8       26.86       33.02      4.29 o
   7   2   8       85.44       74.35      5.23 o
   8   2   8       24.96       17.42      4.15 o
   9   2   8        0.65        3.28      3.97 o
  10   2   8        1.12       -0.98      3.97 o
  11   2   8        0.23        3.71      4.95 o
 -16   3   8        3.08       14.91      5.86 o
 -15   3   8        6.40       11.33      4.09 o
 -14   3   8        0.29        0.05      8.17 o
 -13   3   8       37.28       29.74      4.68 o
 -12   3   8        0.53        1.89      3.88 o
 -11   3   8      578.63      560.70      8.95 o
 -10   3   8       95.84       83.98      3.67 o
  -9   3   8      165.44      167.97      5.16 o
  -8   3   8      191.68      176.29      5.22 o
  -7   3   8       97.78       83.72      2.76 o
  -6   3   8       25.87       43.83      1.91 o
  -5   3   8       74.68       79.88      2.70 o
  -4   3   8      426.48      361.60      5.64 o
  -3   3   8       12.30       23.76      2.17 o
  -2   3   8      194.58      174.15      4.05 o
  -1   3   8      339.24      363.06      6.31 o
   0   3   8        2.32        0.97      2.27 o
   1   3   8        5.99       11.79      2.61 o
   2   3   8        0.07        1.22      2.72 o
   3   3   8      424.20      424.96      9.48 o
   4   3   8      213.84      224.93      6.99 o
   5   3   8      182.67      199.11      6.97 o
   6   3   8     1846.77     1821.19     25.11 o
   7   3   8       40.33       38.53      5.09 o
   8   3   8       11.38       10.26      4.67 o
   9   3   8        1.50       -2.20      3.66 o
  10   3   8        0.28       -5.06      4.13 o
 -16   4   8        3.38        3.11      4.05 o
 -15   4   8      152.71      156.88      6.84 o
 -14   4   8       15.77       16.37      4.52 o
 -13   4   8       62.95       51.63      6.10 o
 -12   4   8       53.04       63.78      4.09 o
 -11   4   8        0.50        3.02      2.94 o
 -10   4   8      200.98      184.73      5.08 o
  -9   4   8        0.01        3.66      2.72 o
  -8   4   8       35.17       40.65      2.50 o
  -7   4   8       18.59       22.07      1.86 o
  -6   4   8        9.73       11.72      1.55 o
  -5   4   8        9.56       11.06      1.68 o
  -4   4   8       37.15       30.20      2.24 o
  -3   4   8      497.86      436.16      8.42 o
  -2   4   8        0.66       -2.55      1.90 o
  -1   4   8      178.63      203.35      5.36 o
   0   4   8        0.00       -0.13      2.66 o
   1   4   8       20.07       19.34      3.18 o
   2   4   8       13.81        7.17      3.07 o
   3   4   8        2.28        1.21      3.05 o
   4   4   8        0.73        7.19      3.51 o
   5   4   8       11.39       16.30      4.10 o
   6   4   8        3.15       -2.38      3.75 o
   7   4   8       36.43       39.27      4.49 o
   8   4   8       34.89       36.39      4.62 o
   9   4   8       29.97       25.95      4.70 o
  10   4   8        1.03        0.78      4.00 o
 -16   5   8       20.56       28.68      7.93 o
 -15   5   8        1.10       -1.40      3.90 o
 -14   5   8        1.12        2.23      3.86 o
 -13   5   8      580.98      540.99     21.85 o
 -12   5   8      212.58      212.82      7.38 o
 -11   5   8      329.84      325.83      7.69 o
 -10   5   8       76.84       91.11      4.11 o
  -9   5   8       73.54       68.51      4.35 o
  -8   5   8       91.16       93.36      2.81 o
  -7   5   8      183.69      151.76      7.18 o
  -6   5   8     1276.47     1210.75     12.67 o
  -5   5   8       31.31       33.35      3.00 o
  -4   5   8      288.70      278.34      5.29 o
  -3   5   8       52.09       39.09      3.13 o
  -2   5   8       18.29       26.82      2.57 o
  -1   5   8      552.76      609.70     10.76 o
   0   5   8      104.01      100.12      4.83 o
   1   5   8        9.83       16.44      3.26 o
   2   5   8       40.23       32.21      4.01 o
   3   5   8      230.00      223.10      6.56 o
   4   5   8       99.48       95.54      5.15 o
   5   5   8      169.16      161.15      6.48 o
   6   5   8      395.26      415.46      9.63 o
   7   5   8       14.41       21.01      4.34 o
   8   5   8        7.23        3.75      3.85 o
   9   5   8        9.08       13.88      4.44 o
  10   5   8        2.33        4.46      4.57 o
 -15   6   8        7.27       11.69      5.21 o
 -14   6   8       19.87       29.54      4.74 o
 -13   6   8        2.10        6.90      5.33 o
 -12   6   8        0.67       -0.34      4.23 o
 -11   6   8      228.85      216.68     10.52 o
 -10   6   8       55.28       57.99      4.02 o
  -9   6   8        0.45       -5.58      3.07 o
  -8   6   8      146.47      139.01      4.31 o
  -7   6   8       92.32       89.39      3.03 o
  -6   6   8      339.00      306.67      8.04 o
  -5   6   8       24.28       19.59      2.17 o
  -4   6   8       21.04       24.95      2.24 o
  -3   6   8      334.80      381.34      8.67 o
  -2   6   8      125.94      113.11      4.25 o
  -1   6   8       48.55       40.33      3.21 o
   0   6   8      143.34      149.16      5.87 o
   1   6   8      113.45       98.05      5.71 o
   2   6   8        5.95       13.29      3.38 o
   3   6   8      393.22      368.16      8.39 o
   4   6   8      196.88      179.10      6.55 o
   5   6   8       68.83       78.42      5.16 o
   6   6   8       12.20        6.77      3.97 o
   7   6   8       75.27       82.58      5.52 o
   8   6   8       41.88       49.14      4.95 o
   9   6   8       14.48       23.93      4.76 o
  10   6   8        4.14       -4.53      4.66 o
 -15   7   8       13.26        8.64      5.47 o
 -14   7   8       30.01       32.38      6.47 o
 -13   7   8       35.33       46.61      6.04 o
 -12   7   8        1.78      -10.28      5.35 o
 -11   7   8        0.97       -3.12      4.06 o
 -10   7   8       23.64       19.69      3.41 o
  -9   7   8       31.63       41.62      4.90 o
  -8   7   8      177.13      185.62      5.58 o
  -7   7   8        1.42        2.57      1.78 o
  -6   7   8       81.72       96.55      4.79 o
  -5   7   8      134.12      119.14      5.51 o
  -4   7   8      398.61      365.94      6.02 o
  -3   7   8        5.46        8.15      2.26 o
  -2   7   8       68.74       74.10      3.82 o
  -1   7   8       12.96       23.40      3.01 o
   0   7   8       17.77       16.00      3.44 o
   1   7   8      679.46      645.11     12.25 o
   2   7   8      383.26      390.29      7.80 o
   3   7   8       58.56       58.97      4.64 o
   4   7   8        2.66       -0.72      3.58 o
   5   7   8       20.29       24.05      4.33 o
   6   7   8      204.37      189.54      7.27 o
   7   7   8       83.97       94.88     10.08 o
   8   7   8       13.00       21.55      4.53 o
   9   7   8        0.70        4.66      5.06 o
 -14   8   8        6.30       -2.13      5.30 o
 -13   8   8       11.12       12.94      5.05 o
 -12   8   8       10.08       17.71      5.06 o
 -11   8   8        3.20       -3.94      5.40 o
 -10   8   8        0.82       -6.86      3.99 o
  -9   8   8        1.64       -1.66      3.99 o
  -8   8   8        0.60        1.37      2.95 o
  -7   8   8        7.51        7.53      1.84 o
  -6   8   8      401.99      366.16      6.61 o
  -5   8   8       88.46       82.57      3.28 o
  -4   8   8       85.65       97.12      3.54 o
  -3   8   8       22.42       33.98      3.04 o
  -2   8   8       26.32       15.48      3.50 o
  -1   8   8       34.45       25.27      3.74 o
   0   8   8        0.01        3.85      3.20 o
   1   8   8      329.33      321.02     10.47 o
   2   8   8       97.89      109.50      9.53 o
   3   8   8        0.76        2.49      3.60 o
   4   8   8        0.25       -1.35      3.43 o
   5   8   8        2.57       -1.38      3.85 o
   6   8   8        0.69        0.85      3.66 o
   7   8   8        4.95        1.37      3.72 o
   8   8   8        7.84        7.88      4.13 o
   9   8   8        1.97        1.34      4.18 o
 -14   9   8        1.76        4.63      5.57 o
 -13   9   8       13.83        6.13      7.08 o
 -12   9   8       11.86       16.26      4.58 o
 -11   9   8       29.18        9.33      4.90 o
 -10   9   8      180.59      161.74      8.19 o
  -9   9   8       79.87       57.24      6.09 o
  -8   9   8        4.49        0.71      3.09 o
  -7   9   8       13.16        9.69      2.03 o
  -6   9   8      154.44      152.15      5.12 o
  -5   9   8       26.13       25.58      2.57 o
  -4   9   8       10.37       15.41      2.51 o
  -3   9   8        1.91        0.97      2.41 o
  -2   9   8       33.70       25.85      3.17 o
  -1   9   8      212.75      210.51      6.46 o
   0   9   8       46.06       44.17      4.10 o
   1   9   8      281.33      290.97     10.50 o
   2   9   8        9.54        9.73      3.69 o
   3   9   8       74.86       83.59      7.12 o
   4   9   8      166.89      167.49      9.14 o
   5   9   8        0.09       -4.70      3.58 o
   6   9   8       10.79        9.45      4.04 o
   7   9   8        0.00        3.57      4.10 o
   8   9   8        0.00       -6.69      5.62 o
 -13  10   8        3.78        3.59      5.80 o
 -12  10   8       33.02       37.26      5.41 o
 -11  10   8       70.17       68.40      6.12 o
 -10  10   8       36.90       43.57      5.94 o
  -9  10   8       11.88        4.91      4.71 o
  -8  10   8       52.38       64.40      4.22 o
  -7  10   8      120.94      120.79      5.56 o
  -6  10   8       25.19       25.85      2.92 o
  -5  10   8        6.78        7.11      2.72 o
  -4  10   8       32.13       35.82      3.69 o
  -3  10   8      332.97      336.72      7.76 o
  -2  10   8       15.45        8.09      3.27 o
  -1  10   8      198.74      209.02      6.55 o
   0  10   8      125.71      120.77      6.80 o
   1  10   8      126.36      113.28      5.52 o
   2  10   8       69.42       67.99      4.43 o
   3  10   8       85.83      101.29      5.65 o
   4  10   8      235.32      218.77     13.30 o
   5  10   8        3.33        1.49      4.63 o
   6  10   8        0.01        0.06      4.02 o
   7  10   8       35.21       39.35      5.79 o
   8  10   8       59.29       79.60      6.21 o
 -13  11   8        0.01       -1.17      5.47 o
 -12  11   8        5.73       10.96      5.07 o
 -11  11   8       18.84       27.02      5.41 o
 -10  11   8        0.08        2.97      5.09 o
  -9  11   8        6.27        0.82      5.06 o
  -8  11   8        1.30        3.24      3.13 o
  -7  11   8       28.45       24.69      3.92 o
  -6  11   8      158.70      169.54      6.71 o
  -5  11   8       53.43       50.83      3.53 o
  -4  11   8        1.12       -0.39      3.09 o
  -3  11   8       56.24       57.17      4.73 o
  -2  11   8       77.82       71.42      4.73 o
  -1  11   8       96.22       77.12      4.84 o
   0  11   8        2.38       -5.62      3.21 o
   1  11   8      101.34      100.66      5.37 o
   2  11   8      220.20      199.92      7.62 o
   3  11   8       98.72      106.76      5.43 o
   4  11   8       40.18       31.78      4.67 o
   5  11   8       32.84       42.62      6.64 o
   6  11   8       18.64        9.78      4.41 o
   7  11   8       20.08       33.55      5.02 o
 -12  12   8        2.54       -0.68      5.55 o
 -11  12   8        6.65        9.65      5.04 o
 -10  12   8        0.01        1.31      4.75 o
  -9  12   8       76.77       97.12      5.95 o
  -8  12   8        1.21        2.36      3.54 o
  -7  12   8       31.38       29.17      4.25 o
  -6  12   8        2.09        2.89      3.76 o
  -5  12   8        0.22        1.31      3.16 o
  -4  12   8        0.11        1.05      3.36 o
  -3  12   8        6.87        2.39      3.48 o
  -2  12   8       53.61       67.83      4.93 o
  -1  12   8        0.76       -1.73      3.38 o
   0  12   8       95.71       99.41      5.60 o
   1  12   8       23.62       25.33      5.47 o
   2  12   8       14.47       15.67      3.67 o
   3  12   8      172.40      161.26      6.39 o
   4  12   8       25.85       45.67      4.42 o
   5  12   8       21.85       34.93      6.71 o
   6  12   8        3.23        1.87      4.15 o
 -11  13   8        8.81        5.75      5.78 o
 -10  13   8       29.61       29.50      5.87 o
  -9  13   8       94.85       97.67      7.11 o
  -8  13   8       20.67       22.08      4.01 o
  -7  13   8        0.01        2.27      3.76 o
  -6  13   8       39.22       34.84      5.77 o
  -5  13   8       28.69       31.07      4.67 o
  -4  13   8       20.20       16.56      3.85 o
  -3  13   8       38.03       41.22      4.51 o
  -2  13   8       13.64        9.94      3.69 o
  -1  13   8        9.18        5.79      3.71 o
   0  13   8       24.03       30.45      5.19 o
   1  13   8       77.86       59.83      8.21 o
   2  13   8       24.44       32.44      4.23 o
   3  13   8        1.06        0.86      3.50 o
   4  13   8       11.26        9.70      3.87 o
   5  13   8        0.27        0.36      4.58 o
  -9  14   8       60.05       53.19      6.36 o
  -8  14   8       49.28       36.17      4.56 o
  -7  14   8       35.61       34.56      4.50 o
  -6  14   8       86.55       95.77      7.38 o
  -5  14   8        9.92        6.83      4.30 o
  -4  14   8       13.19        9.73      6.19 o
  -3  14   8       25.56       15.37      4.12 o
  -2  14   8        4.77        3.72      3.64 o
  -1  14   8        0.41       -1.12      3.69 o
   0  14   8       45.29       39.90      4.72 o
   1  14   8      123.36      119.28      6.35 o
   2  14   8       88.39      110.38      5.71 o
   3  14   8        5.37       12.59      4.09 o
   4  14   8       12.42        2.04      4.47 o
  -7  15   8       19.99       21.18      4.64 o
  -6  15   8       18.56       25.30      4.59 o
  -5  15   8        4.12       14.39      4.93 o
  -4  15   8        1.99       -3.02      7.85 o
  -3  15   8       15.72       14.30      4.73 o
  -2  15   8        2.64        1.35      4.00 o
  -1  15   8        7.82       -0.72      3.73 o
   0  15   8        0.71       -0.71      3.93 o
   1  15   8        1.89        8.30      4.23 o
   2  15   8        0.00        7.45      4.15 o
  -4  16   8       38.21       41.95      5.13 o
  -3  16   8       11.47        4.75      4.83 o
  -2  16   8       10.21        4.59      4.58 o
  -1  16   8       15.30       10.31      5.31 o
 -16   1   9        0.80      -13.60      7.00 o
 -15   1   9        0.22        9.07      8.24 o
 -14   1   9        0.00        2.11      5.15 o
 -13   1   9       60.53       46.08      6.41 o
 -12   1   9      220.42      218.52      6.32 o
 -11   1   9      135.14      134.40      3.81 o
 -10   1   9      155.55      185.04      3.97 o
  -9   1   9       59.64       67.02      2.48 o
  -8   1   9      125.33      119.25      2.99 o
  -7   1   9      124.93      155.90      4.21 o
  -6   1   9      276.26      285.46      4.82 o
  -5   1   9       20.03       12.93      1.97 o
  -4   1   9      476.01      508.02      7.18 o
  -3   1   9      435.93      410.46      6.50 o
  -2   1   9      698.24      710.47     10.78 o
  -1   1   9        1.03        3.96      2.21 o
   0   1   9       36.34       39.21      3.49 o
   1   1   9      189.19      179.06      7.11 o
   2   1   9      202.36      193.00      6.79 o
   3   1   9      882.70      846.09     14.83 o
   4   1   9      147.90      168.74      8.81 o
   5   1   9       14.54       13.06      5.71 o
   6   1   9      468.70      465.02     11.22 o
   7   1   9       10.05        4.58      4.28 o
   8   1   9        0.92       -3.55      5.47 o
   9   1   9        2.27       -1.89      4.18 o
  10   1   9        0.52        2.96      4.51 o
 -16   2   9        4.72       12.15      5.94 o
 -15   2   9       11.51        3.30      9.07 o
 -14   2   9      144.42       92.76      7.29 o
 -13   2   9        4.19       -0.56      3.16 o
 -12   2   9      316.17      298.41      8.19 o
 -11   2   9       36.66       53.14      7.72 o
 -10   2   9        1.46        0.20      2.07 o
  -9   2   9      511.46      573.13      9.24 o
  -8   2   9      270.17      288.03      4.18 o
  -7   2   9       19.11       25.78      1.90 o
  -6   2   9      451.36      373.82      5.61 o
  -5   2   9      507.02      497.65      6.94 o
  -4   2   9      116.48      121.91      3.67 o
  -3   2   9      499.73      582.55      8.19 o
  -2   2   9      127.13      127.01      4.03 o
  -1   2   9       18.09       11.78      2.49 o
   0   2   9        0.15        2.79      4.49 o
   1   2   9       17.82       23.64      3.59 o
   2   2   9       28.27       34.51      4.01 o
   3   2   9        8.37        6.61      6.41 o
   4   2   9      639.34      637.32     14.76 o
   5   2   9      166.53      158.35      9.92 o
   6   2   9       28.93       25.76      5.54 o
   7   2   9       21.01       18.26      5.38 o
   8   2   9        0.97       -2.06      4.53 o
   9   2   9       33.43       46.07      5.84 o
  10   2   9        0.00       -0.09      4.83 o
 -16   3   9        2.15        3.62      5.86 o
 -15   3   9        2.52        8.39      5.67 o
 -14   3   9      289.91      237.67      9.11 o
 -13   3   9       26.56       23.66      3.98 o
 -12   3   9       30.08       33.29      4.54 o
 -11   3   9       77.07       67.15      5.47 o
 -10   3   9        0.02        0.59      2.52 o
  -9   3   9       54.80       67.33      4.92 o
  -8   3   9       43.28       34.77      3.01 o
  -7   3   9      637.31      606.07      7.18 o
  -6   3   9      134.82      137.98      3.91 o
  -5   3   9      194.68      180.83      4.14 o
  -4   3   9      587.03      500.14      9.40 o
  -3   3   9      444.65      456.23     11.10 o
  -2   3   9      257.45      288.86      6.62 o
  -1   3   9      650.19      646.01     12.00 o
   0   3   9      417.66      400.39      8.75 o
   1   3   9      195.43      234.49      7.21 o
   2   3   9      140.97      126.00      5.87 o
   3   3   9     1988.97     1986.22     27.92 o
   4   3   9       70.45       85.72      5.84 o
   5   3   9     1090.30     1134.79     18.96 o
   6   3   9        7.97        2.46      3.82 o
   7   3   9       53.05       56.90      6.18 o
   8   3   9       73.42       79.36      5.65 o
   9   3   9        0.00       -6.34      4.10 o
  10   3   9        0.03       -6.42      4.02 o
 -16   4   9        2.08       -7.74      5.67 o
 -15   4   9        1.27        2.85      4.43 o
 -14   4   9       95.01       91.66      9.07 o
 -13   4   9        0.12       -1.31      6.60 o
 -12   4   9        4.29        5.69      4.06 o
 -11   4   9       28.06       36.03      5.19 o
 -10   4   9       93.41       74.48      5.08 o
  -9   4   9      127.73      125.48      5.16 o
  -8   4   9      204.23      169.76      5.85 o
  -7   4   9      186.18      141.16      3.21 o
  -6   4   9      143.71      138.31      5.54 o
  -5   4   9       11.60        9.44      2.01 o
  -4   4   9        1.69        9.77      2.17 o
  -3   4   9      540.20      541.78      8.91 o
  -2   4   9      193.67      237.27      9.71 o
  -1   4   9      115.80      114.47      6.86 o
   0   4   9      200.52      224.72      6.88 o
   1   4   9       69.15       75.13      4.53 o
   2   4   9       27.03       32.19      4.21 o
   3   4   9     1606.60     1594.77     23.70 o
   4   4   9       82.52       87.64      5.87 o
   5   4   9       25.45       30.33      4.41 o
   6   4   9        0.29       -1.30      3.76 o
   7   4   9        0.06        1.68      3.95 o
   8   4   9        9.97       11.58      4.28 o
   9   4   9        0.55       -0.61      4.04 o
 -15   5   9        0.87        4.70      4.02 o
 -14   5   9       13.85       15.51      5.62 o
 -13   5   9        3.64        3.62      7.01 o
 -12   5   9      201.35      186.99     11.62 o
 -11   5   9       13.22        6.94      3.20 o
 -10   5   9       24.60       36.89      4.81 o
  -9   5   9        0.20       -1.61      2.90 o
  -8   5   9       12.22        7.48      3.46 o
  -7   5   9        1.33        3.58      1.69 o
  -6   5   9      187.82      196.68      4.60 o
  -5   5   9        1.77        2.38      2.07 o
  -4   5   9       17.40        6.64      2.32 o
  -3   5   9      405.57      343.36      6.75 o
  -2   5   9        5.43        2.57      2.27 o
  -1   5   9       41.36       41.77      3.24 o
   0   5   9      104.73      117.31      5.45 o
   1   5   9        0.02       -1.71      3.18 o
   2   5   9      293.41      287.48      8.34 o
   3   5   9      703.84      679.39     20.11 o
   4   5   9        1.24        6.62      4.21 o
   5   5   9       13.82       10.57      3.95 o
   6   5   9      204.10      183.36     10.59 o
   7   5   9        6.47        1.33      4.09 o
   8   5   9        1.39       -2.82      3.93 o
   9   5   9       12.04       22.78      4.75 o
 -15   6   9        0.02        2.95      5.02 o
 -14   6   9        0.45       -5.73      4.87 o
 -13   6   9        4.03        5.77      7.42 o
 -12   6   9        2.79        7.77      4.33 o
 -11   6   9       20.63       15.84      3.46 o
 -10   6   9        3.16       -1.84      3.84 o
  -9   6   9       14.81       13.21      3.41 o
  -8   6   9      150.21      161.65      4.81 o
  -7   6   9      146.89      175.99      4.52 o
  -6   6   9       87.95      101.26      4.71 o
  -5   6   9      189.13      204.97      4.71 o
  -4   6   9        9.34       22.24      2.65 o
  -3   6   9       11.39       12.43      2.96 o
  -2   6   9       72.06       84.63      4.02 o
  -1   6   9       38.49       41.33      4.01 o
   0   6   9       54.52       62.78      4.60 o
   1   6   9       26.89       27.53      4.09 o
   2   6   9      324.67      312.08      8.83 o
   3   6   9        2.32        0.26      3.98 o
   4   6   9        0.42        1.17      3.90 o
   5   6   9      171.76      171.36      6.98 o
   6   6   9       89.94       71.38      5.33 o
   7   6   9        0.37        0.20      4.07 o
   8   6   9       53.61       56.96      5.40 o
   9   6   9        1.59        7.91      4.41 o
 -15   7   9       19.96        9.01      5.28 o
 -14   7   9        0.52        3.70      5.11 o
 -13   7   9        1.38       -6.25      7.42 o
 -12   7   9        7.27        4.11      4.33 o
 -11   7   9       55.02       71.35      6.71 o
 -10   7   9       47.66       51.18      5.30 o
  -9   7   9       43.17       41.26      5.19 o
  -8   7   9       56.93       46.78      5.24 o
  -7   7   9        9.92        6.92      1.93 o
  -6   7   9        5.05        5.80      2.00 o
  -5   7   9      183.38      182.80      4.66 o
  -4   7   9        6.59        4.96      2.34 o
  -3   7   9      142.00      143.23      5.91 o
  -2   7   9      506.77      558.49      9.55 o
  -1   7   9      594.73      592.76     11.40 o
   0   7   9        1.75       13.98      3.56 o
   1   7   9      261.89      264.83      8.34 o
   2   7   9       18.05       18.44      4.39 o
   3   7   9      453.62      427.24     10.51 o
   4   7   9       90.58       93.34      7.52 o
   5   7   9       62.96       57.88      5.15 o
   6   7   9      257.62      258.66      8.40 o
   7   7   9        1.24       10.14      4.18 o
   8   7   9       32.49       44.46      5.18 o
 -14   8   9        5.64       16.40      5.98 o
 -13   8   9        2.38        2.59      9.48 o
 -12   8   9        4.79        0.94      4.48 o
 -11   8   9      142.91      138.75      7.60 o
 -10   8   9      323.76      331.36     10.50 o
  -9   8   9      116.81      126.23      7.34 o
  -8   8   9       11.43        3.66      4.94 o
  -7   8   9      970.16      975.92     12.06 o
  -6   8   9      704.20      684.05      9.44 o
  -5   8   9      151.28      159.07      4.83 o
  -4   8   9      255.71      270.19      8.63 o
  -3   8   9      308.01      291.63      6.41 o
  -2   8   9       44.85       61.28      3.95 o
  -1   8   9       41.94       45.75      4.39 o
   0   8   9      852.06      897.17     17.41 o
   1   8   9      231.41      231.76      7.93 o
   2   8   9      277.27      324.95      9.03 o
   3   8   9      471.29      453.86     10.10 o
   4   8   9        3.48        5.36      4.41 o
   5   8   9       35.42       32.47      4.47 o
   6   8   9       50.12       63.53      5.40 o
   7   8   9        0.04       -3.61      4.10 o
   8   8   9        2.93        6.58      4.31 o
 -14   9   9        1.66        8.17      5.85 o
 -13   9   9       91.71      116.41     10.07 o
 -12   9   9        0.00       -2.32      4.57 o
 -11   9   9       33.35       33.47      5.45 o
 -10   9   9       55.02       58.31      6.15 o
  -9   9   9        0.63       -4.73      4.41 o
  -8   9   9       92.02       79.69      4.35 o
  -7   9   9        1.76        4.03      3.32 o
  -6   9   9        5.61       10.53      2.97 o
  -5   9   9       16.34        9.48      3.15 o
  -4   9   9      267.47      283.44      7.01 o
  -3   9   9        0.30        0.67      2.70 o
  -2   9   9       72.88       68.99      4.47 o
  -1   9   9      297.58      321.36      7.92 o
   0   9   9      182.60      193.09      7.10 o
   1   9   9       60.43       57.67      5.22 o
   2   9   9      158.44      150.35      9.25 o
   3   9   9        5.17        7.99      3.90 o
   4   9   9       20.67       30.40      4.49 o
   5   9   9        0.47        3.52      4.04 o
   6   9   9       68.25       97.79      7.72 o
   7   9   9        6.91        7.33      5.51 o
 -13  10   9       14.62       17.75      6.07 o
 -12  10   9        0.39       -6.17      4.60 o
 -11  10   9        7.29       -0.36      5.06 o
 -10  10   9        0.16        1.69      4.97 o
  -9  10   9      102.68      111.93      7.64 o
  -8  10   9       13.33       13.81      3.17 o
  -7  10   9      224.94      224.91      7.31 o
  -6  10   9       37.03       36.10      3.76 o
  -5  10   9       29.03       29.44      4.76 o
  -4  10   9       16.48       18.35      3.85 o
  -3  10   9       26.56       20.51      3.58 o
  -2  10   9        0.01       -2.63      2.98 o
  -1  10   9       77.47       64.84      4.71 o
   0  10   9        0.73       -3.33      3.45 o
   1  10   9      111.36      124.04      5.89 o
   2  10   9      104.29       87.07      6.18 o
   3  10   9       59.49       85.29      5.67 o
   4  10   9        8.71        5.66      3.93 o
   5  10   9       29.58       21.14      4.50 o
   6  10   9       50.29       54.01      5.57 o
   7  10   9        4.61        1.18      4.17 o
 -12  11   9        0.51       -5.37      5.54 o
 -11  11   9        4.32        1.25      5.06 o
 -10  11   9        8.22       17.37      5.64 o
  -9  11   9        2.66        7.95      5.19 o
  -8  11   9       96.81      109.56      5.64 o
  -7  11   9       20.91       18.14      4.00 o
  -6  11   9        7.10        5.10      3.91 o
  -5  11   9       60.96       61.46      4.34 o
  -4  11   9       14.33       16.81      3.84 o
  -3  11   9      124.50      127.82      5.70 o
  -2  11   9        1.88        4.27      3.31 o
  -1  11   9        0.03       -4.10      3.27 o
   0  11   9        0.35        2.69      3.60 o
   1  11   9       20.07       23.43      4.27 o
   2  11   9        0.85       10.16      3.93 o
   3  11   9       32.45       31.53      4.24 o
   4  11   9        7.57        8.14      3.90 o
   5  11   9        0.85        0.41      3.59 o
   6  11   9       42.91       49.87      5.54 o
 -11  12   9       19.14       21.90     11.31 o
 -10  12   9       16.77       13.82      5.94 o
  -9  12   9        3.14       18.87      5.82 o
  -8  12   9       41.00       38.51      4.52 o
  -7  12   9        2.08        5.77      3.69 o
  -6  12   9       33.47       32.19      5.83 o
  -5  12   9       49.69       43.52      5.11 o
  -4  12   9       40.63       36.91      4.23 o
  -3  12   9        2.02        3.00      3.63 o
  -2  12   9        9.37       -1.48      3.29 o
  -1  12   9      111.91      105.34      6.12 o
   0  12   9        0.10        0.20      3.64 o
   1  12   9        2.42        1.24      3.75 o
   2  12   9        0.88        0.42      3.69 o
   3  12   9        0.00        1.76      3.62 o
   4  12   9        0.18       -1.77      3.87 o
   5  12   9        5.10        5.51      4.53 o
 -10  13   9        0.06        5.34      5.28 o
  -9  13   9       68.00       86.34      7.92 o
  -8  13   9        0.33        5.35      4.00 o
  -7  13   9       80.25       70.30      7.14 o
  -6  13   9        0.00       -1.30      3.86 o
  -5  13   9        0.25       -0.75      3.87 o
  -4  13   9        6.44        4.28      4.33 o
  -3  13   9        0.72        1.36      3.93 o
  -2  13   9       42.14       43.18      4.68 o
  -1  13   9       17.72       21.03      4.23 o
   0  13   9        5.00        4.42      3.99 o
   1  13   9        0.45        0.90      3.80 o
   2  13   9        0.48       -2.98      4.01 o
   3  13   9        0.02        1.72      3.74 o
   4  13   9       12.87       14.91      4.47 o
  -9  14   9      105.69      112.41      8.96 o
  -8  14   9       13.56       20.80      4.51 o
  -7  14   9        9.36        9.14      4.41 o
  -6  14   9        1.19        5.21      4.26 o
  -5  14   9        0.01        4.69      4.51 o
  -4  14   9        4.44        3.93      5.12 o
  -3  14   9        1.63       -3.46      4.18 o
  -2  14   9        0.16       -0.56      3.82 o
  -1  14   9        1.51       -0.50      3.82 o
   0  14   9        0.08        5.45      4.12 o
   1  14   9      169.22      183.18      7.98 o
   2  14   9        0.46       -2.97      4.13 o
  -6  15   9        0.02       -7.19      4.31 o
  -5  15   9        2.26        6.33      4.67 o
  -4  15   9       97.93      110.03      7.13 o
  -3  15   9       74.13       81.63      6.64 o
  -2  15   9       12.25       19.28      5.14 o
  -1  15   9        3.97        6.12      4.13 o
   0  15   9       36.82       40.94      5.33 o
 -15   0  10        0.04        1.65      7.42 o
 -14   0  10      120.55      109.66     11.54 o
 -13   0  10       79.73       80.80     10.72 o
 -12   0  10        2.26       -0.82      7.42 o
 -11   0  10       49.25       55.24      9.07 o
 -10   0  10       67.78       95.60      3.57 o
  -9   0  10      150.71      122.20      4.43 o
  -8   0  10      499.59      403.51     33.54 o
  -7   0  10      522.22      553.58     10.62 o
  -6   0  10      711.21      712.83     12.69 o
  -5   0  10      916.94     1127.01     40.99 o
  -4   0  10        7.14       47.34      3.95 o
  -3   0  10        0.04        3.02      2.86 o
  -2   0  10      456.40      483.86     13.11 o
  -1   0  10       56.84       51.94      8.24 o
   0   0  10        1.61       -2.89      4.08 o
   1   0  10      210.14      196.64      9.91 o
   2   0  10        0.13       -2.28      4.93 o
   3   0  10      371.23      401.52     14.58 o
   4   0  10     1018.90     1000.12     24.49 o
   5   0  10       63.63       58.23      9.48 o
   6   0  10       94.16       80.19      9.07 o
   7   0  10        1.57       -5.51      5.52 o
   8   0  10        0.67       11.18      6.69 o
   9   0  10       21.10       20.61      7.58 o
 -15   1  10       24.80       34.63      9.07 o
 -14   1  10       44.44       34.33      7.83 o
 -13   1  10       22.01        8.64      5.52 o
 -12   1  10       29.21       29.79      3.37 o
 -11   1  10       56.92       53.76      3.24 o
 -10   1  10       33.50       35.13      2.36 o
  -9   1  10       38.02       46.49      2.06 o
  -8   1  10       13.50       13.07      1.82 o
  -7   1  10     1190.61     1225.75     13.56 o
  -6   1  10       59.44       45.30      2.57 o
  -5   1  10       84.31       72.95      3.13 o
  -4   1  10        3.46        1.87      2.07 o
  -3   1  10      173.26      152.91      4.41 o
  -2   1  10       28.64       18.41      3.07 o
  -1   1  10        1.92        8.63      2.84 o
   0   1  10       59.42       55.49      4.18 o
   1   1  10      116.83      117.04      6.81 o
   2   1  10      941.66      863.50     17.60 o
   3   1  10      172.91      187.26     13.09 o
   4   1  10       39.30       35.63      5.14 o
   5   1  10       16.11       14.42      8.81 o
   6   1  10       33.66       40.60      5.04 o
   7   1  10        9.38        9.16      5.47 o
   8   1  10        8.79       11.01      4.83 o
   9   1  10        0.44       -4.76      4.51 o
 -16   2  10       16.53        0.00      6.71 o
 -15   2  10       30.30       40.40     10.72 o
 -14   2  10        0.23        3.12      2.83 o
 -13   2  10        5.39        5.77      3.30 o
 -12   2  10        8.52        5.29      4.36 o
 -11   2  10        6.49       10.50      2.81 o
 -10   2  10        6.18        3.79      1.87 o
  -9   2  10       65.96       63.28      3.19 o
  -8   2  10        2.74        3.68      1.78 o
  -7   2  10        0.62        1.31      1.29 o
  -6   2  10      524.21      544.09      7.74 o
  -5   2  10       83.61       98.05      3.69 o
  -4   2  10       61.04       56.07      3.08 o
  -3   2  10      397.03      429.98      7.73 o
  -2   2  10      422.58      390.72     11.80 o
  -1   2  10       64.41       41.36      3.68 o
   0   2  10       15.34       19.76      3.49 o
   1   2  10       32.39       33.39      3.90 o
   2   2  10       91.60       77.97      5.45 o
   3   2  10      320.73      339.00      9.47 o
   4   2  10       27.83       26.82      7.86 o
   5   2  10        1.39       -3.18      4.85 o
   6   2  10       12.67       21.32      5.38 o
   7   2  10        8.66        1.37      4.92 o
   8   2  10        4.18        3.85      5.24 o
   9   2  10        0.94        2.54      6.43 o
 -16   3  10       20.81        4.38      7.51 o
 -15   3  10       47.78       29.68     10.72 o
 -14   3  10       27.61       15.59      4.34 o
 -13   3  10       25.84       28.41      4.14 o
 -12   3  10      117.29      140.96      6.27 o
 -11   3  10       70.47       67.66      5.83 o
 -10   3  10        2.72        3.38      3.35 o
  -9   3  10      150.50      161.06      4.41 o
  -8   3  10       50.50       55.92      2.20 o
  -7   3  10      617.28      638.90      9.33 o
  -6   3  10      427.87      407.50      6.34 o
  -5   3  10      452.13      427.60      6.59 o
  -4   3  10       37.43       49.15      2.89 o
  -3   3  10        4.60        8.17      2.46 o
  -2   3  10      102.99      110.12      5.48 o
  -1   3  10       10.68        5.17      3.57 o
   0   3  10      295.61      319.79      8.23 o
   1   3  10        0.01       -3.09      3.30 o
   2   3  10      384.10      359.45      9.27 o
   3   3  10       92.84       96.54      6.16 o
   4   3  10      442.35      451.88     11.22 o
   5   3  10      233.59      221.67      8.44 o
   6   3  10        0.01       -7.45      4.29 o
   7   3  10        0.70       -7.96      3.98 o
   8   3  10        5.93        9.34      4.83 o
   9   3  10        4.93        4.06      5.04 o
 -15   4  10      100.25      114.77      7.61 o
 -14   4  10       26.21       25.29      8.66 o
 -13   4  10        5.16       13.58      4.99 o
 -12   4  10       18.07       16.53      3.92 o
 -11   4  10       17.44       20.24      3.41 o
 -10   4  10       13.38        4.47      3.61 o
  -9   4  10       30.84       37.56      2.72 o
  -8   4  10      275.01      241.59      5.82 o
  -7   4  10       10.33       14.23      2.25 o
  -6   4  10      222.10      250.17      4.95 o
  -5   4  10       22.01       17.94      2.37 o
  -4   4  10        4.22        3.84      2.39 o
  -3   4  10       24.99       22.27      2.84 o
  -2   4  10       73.77       67.32      3.75 o
  -1   4  10        0.06        0.48      2.97 o
   0   4  10      204.88      188.61      9.82 o
   1   4  10      227.39      240.60      7.66 o
   2   4  10        0.09        4.52      4.18 o
   3   4  10      156.02      149.71      7.10 o
   4   4  10      119.27      121.75      6.79 o
   5   4  10      571.17      556.65     18.41 o
   6   4  10       15.48       10.87      4.60 o
   7   4  10       38.78       42.62      5.55 o
   8   4  10       27.02       32.41      5.36 o
 -15   5  10        3.00        7.59      4.99 o
 -14   5  10      173.87      147.30      8.85 o
 -13   5  10       66.95       66.54     18.14 o
 -12   5  10       22.91       14.52      4.55 o
 -11   5  10       20.80       25.50      4.64 o
 -10   5  10       34.88       23.61      4.33 o
  -9   5  10      559.34      538.95     12.42 o
  -8   5  10      123.04      123.70      5.16 o
  -7   5  10      187.84      196.26      4.21 o
  -6   5  10       66.83       66.87      3.71 o
  -5   5  10      461.38      436.03      7.58 o
  -4   5  10      655.16      667.96     10.23 o
  -3   5  10       59.48       68.07      3.82 o
  -2   5  10       22.10       30.74      3.21 o
  -1   5  10       26.35       31.40      4.01 o
   0   5  10      263.42      232.94      7.29 o
   1   5  10      119.28      124.52      6.18 o
   2   5  10       85.90       83.52      5.64 o
   3   5  10     1168.90     1157.77     19.26 o
   4   5  10       20.58       23.64      4.83 o
   5   5  10        4.37       12.77      6.19 o
   6   5  10       58.54       59.37      5.75 o
   7   5  10        6.23        4.88      4.51 o
   8   5  10        0.27        6.62      4.27 o
 -15   6  10       20.09       34.01      6.24 o
 -14   6  10        0.09       11.54      6.18 o
 -13   6  10        2.19        7.90      4.99 o
 -12   6  10       19.06        0.73     10.31 o
 -11   6  10       71.36       64.92      4.61 o
 -10   6  10       23.11       20.43      4.57 o
  -9   6  10       53.98       42.22      5.06 o
  -8   6  10      124.59      145.83      3.96 o
  -7   6  10      113.45      113.46      4.27 o
  -6   6  10       72.00       82.00      3.46 o
  -5   6  10        0.67        1.21      2.47 o
  -4   6  10       45.24       48.52      3.45 o
  -3   6  10       65.05       82.20      4.30 o
  -2   6  10      751.77      686.32     11.12 o
  -1   6  10        0.98        4.44      3.49 o
   0   6  10       22.58       16.10      3.90 o
   1   6  10      772.53      810.63     23.61 o
   2   6  10       32.17       25.29      6.47 o
   3   6  10      287.98      261.25     13.80 o
   4   6  10      152.80      157.25      7.62 o
   5   6  10        0.55       -0.66      4.88 o
   6   6  10        0.68       -0.04      4.29 o
   7   6  10        8.07        5.75      4.15 o
   8   6  10        7.30        4.70      4.72 o
 -14   7  10        4.90        0.47      5.62 o
 -13   7  10        0.60       -5.22      4.95 o
 -12   7  10        5.79       -0.17      5.33 o
 -11   7  10        1.66        5.30      4.57 o
 -10   7  10       18.10       19.55      4.82 o
  -9   7  10       67.58       61.30      5.78 o
  -8   7  10      310.93      314.60      7.24 o
  -7   7  10       27.37       25.49      2.55 o
  -6   7  10      607.08      619.05      9.01 o
  -5   7  10      622.48      639.23      9.87 o
  -4   7  10       77.46       75.40      4.41 o
  -3   7  10       50.18       54.93      4.40 o
  -2   7  10      754.18      709.20     13.08 o
  -1   7  10       54.32       62.12      4.92 o
   0   7  10       44.34       29.15      4.29 o
   1   7  10       36.47       32.84      4.58 o
   2   7  10       53.25       51.10      7.97 o
   3   7  10       26.95       36.41      5.01 o
   4   7  10       50.39       38.80      5.14 o
   5   7  10      193.07      228.28     10.00 o
   6   7  10       20.87       25.37      6.00 o
   7   7  10       14.82       13.52      4.70 o
 -14   8  10        0.11       -1.32      5.49 o
 -13   8  10        0.41        4.78      5.49 o
 -12   8  10       18.72       22.06      6.71 o
 -11   8  10       10.63       15.78      5.30 o
 -10   8  10       48.65       42.00      5.79 o
  -9   8  10        3.03       12.64      5.12 o
  -8   8  10      183.93      166.98      8.34 o
  -7   8  10        3.72        2.88      3.35 o
  -6   8  10       38.55       35.26      3.77 o
  -5   8  10        7.64        5.98      3.02 o
  -4   8  10        3.46        6.27      3.12 o
  -3   8  10      456.41      435.79      9.10 o
  -2   8  10       76.58       64.34      5.59 o
  -1   8  10       27.42       34.48      4.46 o
   0   8  10       15.07       12.40      3.68 o
   1   8  10       43.54       36.34      4.73 o
   2   8  10      223.16      216.06     14.77 o
   3   8  10       28.54       27.94      5.14 o
   4   8  10        1.99        0.05      4.39 o
   5   8  10      226.26      254.36      8.25 o
   6   8  10        0.10       -0.22      3.92 o
   7   8  10        0.06       -4.17      4.15 o
 -13   9  10        2.61       -1.90      5.77 o
 -12   9  10       15.95       13.34      6.33 o
 -11   9  10        5.73        2.02      4.90 o
 -10   9  10        1.72        0.93      4.82 o
  -9   9  10       83.36       95.33      7.85 o
  -8   9  10        0.32        2.33      3.77 o
  -7   9  10        8.63        1.77      3.41 o
  -6   9  10       16.19       19.29      3.25 o
  -5   9  10      108.78      121.71      5.14 o
  -4   9  10       14.36       11.54      3.31 o
  -3   9  10       98.69       86.88      4.91 o
  -2   9  10       11.28       10.72      3.64 o
  -1   9  10       29.17       38.30      4.46 o
   0   9  10       98.84      105.45      6.16 o
   1   9  10       15.17       25.33      7.38 o
   2   9  10       42.08       43.52      5.12 o
   3   9  10       11.62        8.83      4.39 o
   4   9  10       31.20       36.50      8.75 o
   5   9  10       16.71       15.57      4.54 o
   6   9  10        3.17       -4.09      4.25 o
 -13  10  10        0.33        5.50      6.71 o
 -12  10  10       37.41       39.58     15.25 o
 -11  10  10       25.59       24.87      5.86 o
 -10  10  10       16.76       16.10      6.89 o
  -9  10  10        3.53        7.83      5.93 o
  -8  10  10      129.65      123.28      5.73 o
  -7  10  10        0.25       -2.61      3.32 o
  -6  10  10       14.48       27.90      4.26 o
  -5  10  10       31.19       30.72      3.98 o
  -4  10  10      136.38      154.43      6.10 o
  -3  10  10       25.09       25.20      3.80 o
  -2  10  10        0.02        3.87      3.46 o
  -1  10  10      139.09      123.92      5.93 o
   0  10  10      164.65      189.72      8.48 o
   1  10  10      264.12      269.70      9.06 o
   2  10  10        1.77        1.90      4.31 o
   3  10  10       16.65       -0.69      5.00 o
   4  10  10        4.40        1.84      4.63 o
   5  10  10       22.01       13.88      4.47 o
   6  10  10        5.26       11.76      4.62 o
 -12  11  10       14.55        5.09      6.54 o
 -11  11  10       13.86       17.93      6.07 o
 -10  11  10        0.76        2.08      5.39 o
  -9  11  10       94.71      114.05      8.68 o
  -8  11  10       20.09       29.60      4.14 o
  -7  11  10       34.82       33.90      4.36 o
  -6  11  10      155.97      159.03     10.95 o
  -5  11  10      181.82      203.43      7.92 o
  -4  11  10        4.40        2.30      3.47 o
  -3  11  10       73.76       78.41      6.09 o
  -2  11  10       61.33       63.85      4.81 o
  -1  11  10       13.84        7.84      3.80 o
   0  11  10       78.91       70.82      5.25 o
   1  11  10       62.80       69.26      5.37 o
   2  11  10       47.18       52.28      4.97 o
   3  11  10        3.61       -2.91      3.80 o
   4  11  10        0.64        3.53      4.70 o
   5  11  10       49.13       55.10      5.60 o
 -11  12  10        0.01       -4.23      6.54 o
 -10  12  10        7.76        4.55      5.55 o
  -9  12  10       41.10       47.86      7.76 o
  -8  12  10       51.70       53.08      7.47 o
  -7  12  10       80.97       88.37      5.94 o
  -6  12  10       28.56       18.86      4.41 o
  -5  12  10        2.49       11.62      4.36 o
  -4  12  10       83.08       81.23      6.12 o
  -3  12  10      124.81      143.07      7.30 o
  -2  12  10        3.67        1.17      3.51 o
  -1  12  10       12.35        9.25      3.75 o
   0  12  10       66.44       59.44      5.07 o
   1  12  10       14.25        9.74      4.04 o
   2  12  10       46.10       27.70      4.86 o
   3  12  10        9.08       11.36      4.30 o
   4  12  10       19.08       18.62      4.62 o
  -9  13  10       26.78       18.79      6.30 o
  -8  13  10       36.53       42.24      4.81 o
  -7  13  10       34.04       39.91      4.94 o
  -6  13  10        0.02        4.83      4.30 o
  -5  13  10       20.25       16.64      4.74 o
  -4  13  10        5.95        0.62      4.13 o
  -3  13  10       61.05       57.29      5.61 o
  -2  13  10       34.96       33.01      4.47 o
  -1  13  10        0.00        1.68      5.61 o
   0  13  10        6.70       11.12      4.10 o
   1  13  10       10.39        6.76      4.25 o
   2  13  10        2.21       -0.11      4.03 o
  -8  14  10        4.30        2.80      4.58 o
  -7  14  10       39.37       32.56      5.23 o
  -6  14  10       35.70       39.60      6.07 o
  -5  14  10       27.53       27.01      5.07 o
  -4  14  10        0.82        5.04      4.62 o
  -3  14  10       46.38       44.42      5.66 o
  -2  14  10       24.84       22.96      5.14 o
  -1  14  10        2.65        0.37      4.10 o
   0  14  10        1.60        3.26      4.37 o
   1  14  10        5.28        8.25      4.15 o
 -15   1  11       28.04       24.73      9.89 o
 -14   1  11       59.13       68.13      7.85 o
 -13   1  11       89.21       80.05      7.85 o
 -12   1  11       36.59       30.90      3.42 o
 -11   1  11       55.72       47.01      4.04 o
 -10   1  11        0.05       -1.94      2.03 o
  -9   1  11      251.24      252.48      4.61 o
  -8   1  11        1.32        1.30      2.33 o
  -7   1  11      652.18      614.97     13.92 o
  -6   1  11      396.15      398.82      6.66 o
  -5   1  11     1318.87     1255.26     14.64 o
  -4   1  11       58.19       61.84      3.30 o
  -3   1  11       19.65       13.82      3.77 o
  -2   1  11       21.99       29.28      4.28 o
  -1   1  11       63.75       59.15      4.53 o
   0   1  11       10.32        6.25      3.93 o
   1   1  11       15.07        9.75      3.80 o
   2   1  11       41.05       46.95      6.02 o
   3   1  11      131.47      115.28     11.11 o
   4   1  11       78.61       63.10      6.66 o
   5   1  11       94.32      103.03      7.45 o
   6   1  11       17.23       15.03      4.78 o
   7   1  11        1.36        7.97      5.71 o
   8   1  11       14.80       16.20      6.15 o
 -16   2  11       12.17        7.42      9.89 o
 -15   2  11       34.47       25.56      9.89 o
 -14   2  11        9.71       15.78      6.10 o
 -13   2  11       11.16       12.60      3.35 o
 -12   2  11        0.68       -0.15      4.63 o
 -11   2  11       16.72       15.58      3.68 o
 -10   2  11       28.51       21.19      4.02 o
  -9   2  11      114.63      143.40      3.70 o
  -8   2  11     1466.61     1424.92     17.22 o
  -7   2  11     1996.85     1994.13     21.08 o
  -6   2  11      104.33       90.47      3.57 o
  -5   2  11      102.08      119.83      4.03 o
  -4   2  11      131.91      125.56      4.70 o
  -3   2  11       84.95       98.90     11.54 o
  -2   2  11       22.46       21.09      3.35 o
  -1   2  11       86.04       76.13      5.87 o
   0   2  11       28.76       21.30      3.86 o
   1   2  11        0.00        3.14      3.56 o
   2   2  11      675.41      674.82     13.60 o
   3   2  11      851.34      815.22     15.33 o
   4   2  11        4.11       11.61      4.73 o
   5   2  11       27.40       22.09      4.92 o
   6   2  11        4.48        7.01      4.76 o
   7   2  11       35.09       37.58      5.55 o
   8   2  11        0.28        3.56      4.92 o
 -15   3  11        1.73       -5.77      9.07 o
 -14   3  11       94.91       75.96     13.60 o
 -13   3  11       29.90       23.61      3.80 o
 -12   3  11        9.96        3.04      3.63 o
 -11   3  11       11.72       12.27      3.68 o
 -10   3  11        1.73        1.99      3.35 o
  -9   3  11        8.43        2.19      2.53 o
  -8   3  11       82.76       78.21      3.44 o
  -7   3  11     1446.78     1431.88     16.86 o
  -6   3  11       46.79       69.72      3.51 o
  -5   3  11       68.88       82.18      4.67 o
  -4   3  11      438.13      434.39      9.06 o
  -3   3  11       36.03       46.45      3.43 o
  -2   3  11      156.57      151.50     10.83 o
  -1   3  11      105.21       95.12      5.59 o
   0   3  11       36.42       28.35      4.06 o
   1   3  11      259.02      260.77     11.19 o
   2   3  11      719.17      735.03     14.31 o
   3   3  11       66.12       45.59      5.24 o
   4   3  11       43.43       33.01      4.92 o
   5   3  11        3.84        1.67      4.63 o
   6   3  11        0.62       -0.44      4.39 o
   7   3  11        2.57        5.95      4.83 o
   8   3  11       18.61       27.82      5.55 o
 -15   4  11       32.78       38.92      5.73 o
 -14   4  11        7.70        9.51      4.34 o
 -13   4  11       26.51       25.46      5.08 o
 -12   4  11        7.57        7.94      4.74 o
 -11   4  11       12.33       15.76      4.87 o
 -10   4  11       90.84       93.13      5.88 o
  -9   4  11      311.51      292.54      9.05 o
  -8   4  11       16.37        8.74      2.01 o
  -7   4  11       27.33       54.56      5.24 o
  -6   4  11      617.35      614.07      8.69 o
  -5   4  11        8.27       12.70      3.07 o
  -4   4  11      222.58      201.45      5.74 o
  -3   4  11       81.52      109.56      6.26 o
  -2   4  11        7.78       19.89      3.56 o
  -1   4  11      306.11      304.23      8.45 o
   0   4  11      772.04      710.47     13.39 o
   1   4  11       43.04       47.21      5.12 o
   2   4  11       12.94        5.44      4.18 o
   3   4  11       20.36       34.56      4.92 o
   4   4  11        0.42        1.15      4.06 o
   5   4  11      121.32      115.26      7.09 o
   6   4  11        1.32       -2.14      4.31 o
   7   4  11        8.26        8.86      5.01 o
 -15   5  11       14.42       16.70     11.54 o
 -14   5  11        5.76        6.34      4.99 o
 -13   5  11        7.22       10.35      5.36 o
 -12   5  11        7.37        6.95      4.07 o
 -11   5  11       11.62        7.62      4.23 o
 -10   5  11       70.06      103.50      6.89 o
  -9   5  11      294.59      329.73     10.02 o
  -8   5  11       74.10       88.67      3.50 o
  -7   5  11       17.03       26.56      4.39 o
  -6   5  11        0.30       -1.69      3.09 o
  -5   5  11      539.36      536.17      8.95 o
  -4   5  11       16.05       28.27      3.21 o
  -3   5  11      194.14      189.86      6.01 o
  -2   5  11       27.23       25.08      3.87 o
  -1   5  11      137.73      186.14      7.19 o
   0   5  11      553.97      552.89     11.72 o
   1   5  11        0.76        6.44      4.16 o
   2   5  11       29.13       28.52      4.63 o
   3   5  11       14.68       16.21      4.63 o
   4   5  11      116.61      123.88      7.10 o
   5   5  11        6.53        8.63      4.51 o
   6   5  11       28.78       32.29      5.55 o
   7   5  11        1.79       -1.33      4.42 o
 -14   6  11        6.16       12.41      5.62 o
 -13   6  11        2.67        5.11      5.49 o
 -12   6  11       25.57       21.27      6.60 o
 -11   6  11       28.80       46.57      5.34 o
 -10   6  11        0.28        0.67      4.07 o
  -9   6  11        0.15       -1.24      4.33 o
  -8   6  11      282.84      281.21      5.80 o
  -7   6  11      669.15      650.24     10.28 o
  -6   6  11      166.82      153.21      5.27 o
  -5   6  11        1.26        3.75      2.76 o
  -4   6  11        1.73        9.78      3.72 o
  -3   6  11       50.81       45.41      3.82 o
  -2   6  11      196.64      217.75      7.38 o
  -1   6  11       14.22        9.63      5.24 o
   0   6  11      136.42      168.22      7.19 o
   1   6  11       40.22       40.50      5.59 o
   2   6  11       16.78       15.64      4.89 o
   3   6  11      103.39       91.66      6.38 o
   4   6  11       78.82       82.00      6.28 o
   5   6  11        9.35       16.53      4.99 o
   6   6  11       16.32       22.06      5.34 o
   7   6  11       20.03       15.94      5.25 o
 -14   7  11       45.83       42.05      6.86 o
 -13   7  11        5.68        6.86      6.10 o
 -12   7  11       27.75       21.54      5.94 o
 -11   7  11       16.86       16.64      4.90 o
 -10   7  11       45.17       60.80      5.94 o
  -9   7  11      105.00      110.88      7.01 o
  -8   7  11       24.61       21.31      4.52 o
  -7   7  11      280.03      264.03      7.39 o
  -6   7  11       82.01       76.21      4.26 o
  -5   7  11      888.67      834.60     13.08 o
  -4   7  11      942.33      925.86     15.42 o
  -3   7  11       75.85       80.94      5.22 o
  -2   7  11        0.04        5.36      3.71 o
  -1   7  11       76.54       78.65      6.76 o
   0   7  11        0.10       -7.12      3.56 o
   1   7  11       36.85       32.29      4.73 o
   2   7  11      156.22      139.88      7.10 o
   3   7  11       48.46       52.68      5.75 o
   4   7  11       88.78       91.61      6.58 o
   5   7  11       70.35       91.27      6.79 o
   6   7  11        9.71        9.60      5.01 o
 -14   8  11       17.50       16.10      6.24 o
 -13   8  11        2.92        9.52      6.10 o
 -12   8  11        0.00       -1.32      5.49 o
 -11   8  11        8.90        7.48      4.90 o
 -10   8  11      337.65      323.89     11.09 o
  -9   8  11      237.30      212.62     12.07 o
  -8   8  11      122.42      116.44      7.42 o
  -7   8  11       40.45       58.61      4.50 o
  -6   8  11      209.73      195.33      6.07 o
  -5   8  11       81.07      108.79      5.14 o
  -4   8  11      248.03      290.88      7.61 o
  -3   8  11      836.55      893.01     15.50 o
  -2   8  11      358.74      364.34      9.36 o
  -1   8  11       96.28       91.51      5.66 o
   0   8  11       31.96       29.23      5.12 o
   1   8  11       12.88        7.71      4.31 o
   2   8  11        7.07       17.88      4.60 o
   3   8  11       25.02       39.90      5.34 o
   4   8  11       21.06       20.09      4.99 o
   5   8  11        9.94       17.46      8.57 o
   6   8  11        4.60        2.99      5.12 o
 -13   9  11       49.08       35.55      7.13 o
 -12   9  11        0.63        4.87      6.10 o
 -11   9  11        0.12       -4.80      4.97 o
 -10   9  11      141.96      126.77      7.98 o
  -9   9  11       29.52       29.53      5.82 o
  -8   9  11       19.88       20.27      3.62 o
  -7   9  11       26.13       20.55      3.92 o
  -6   9  11        9.54       11.51      4.64 o
  -5   9  11       68.69       62.02      4.64 o
  -4   9  11       11.04        3.49      3.36 o
  -3   9  11        6.17        0.07      4.28 o
  -2   9  11        0.77       -1.16      3.62 o
  -1   9  11        3.96        5.93      3.98 o
   0   9  11       27.69       15.39      4.58 o
   1   9  11        8.96       16.37      4.63 o
   2   9  11        0.76       -5.45      4.21 o
   3   9  11        9.45       22.31      5.14 o
   4   9  11        7.90       10.28      4.81 o
   5   9  11        2.36        0.15      4.81 o
 -12  10  11        5.56       -1.65      5.94 o
 -11  10  11       35.38       40.04      6.18 o
 -10  10  11      293.74      282.10     10.98 o
  -9  10  11        3.03        8.22      4.97 o
  -8  10  11       10.56        9.70      3.63 o
  -7  10  11       16.65       18.84      5.20 o
  -6  10  11       11.66        3.69      3.64 o
  -5  10  11       87.74       88.59      5.85 o
  -4  10  11       19.46       24.92      3.91 o
  -3  10  11        0.06       -2.01      3.46 o
  -2  10  11        2.71        2.47      3.65 o
  -1  10  11        0.30        3.27      3.56 o
   0  10  11        5.34       -1.27      3.89 o
   1  10  11       41.14       36.98      5.14 o
   2  10  11        0.05        3.87      4.31 o
   3  10  11        2.83       14.57      4.92 o
   4  10  11       62.55       69.21      6.47 o
 -11  11  11        0.00       -3.05      5.19 o
 -10  11  11       13.65       18.16      5.69 o
  -9  11  11       39.29       32.82      6.42 o
  -8  11  11        0.23        0.54      3.41 o
  -7  11  11        0.01       -4.04      3.51 o
  -6  11  11      110.99      121.43      6.51 o
  -5  11  11       34.54       34.39      5.07 o
  -4  11  11        0.76       -0.84      3.97 o
  -3  11  11       17.25       21.73      3.98 o
  -2  11  11        9.73       14.97      3.92 o
  -1  11  11      128.00      154.02      6.82 o
   0  11  11       47.62       54.76      5.12 o
   1  11  11       44.26       35.54      6.27 o
   2  11  11       37.01       24.42      4.62 o
   3  11  11       13.59       22.09      5.34 o
 -10  12  11        1.05        3.23      7.83 o
  -9  12  11        0.95       -6.46      5.19 o
  -8  12  11       31.32       34.25      4.64 o
  -7  12  11        0.11       -1.04      3.96 o
  -6  12  11       92.77       94.14      6.16 o
  -5  12  11       32.17       33.65      6.14 o
  -4  12  11        0.61        1.18      4.33 o
  -3  12  11       78.81       80.35      6.22 o
  -2  12  11       50.69       40.08      4.68 o
  -1  12  11       35.24       34.94      5.23 o
   0  12  11       26.48       31.20      4.67 o
   1  12  11       11.31       13.13      4.53 o
   2  12  11        2.59        4.95      4.53 o
  -8  13  11        4.94        5.12      4.18 o
  -7  13  11        1.18       -0.14      4.03 o
  -6  13  11       14.31       17.20      4.46 o
  -5  13  11       30.91       37.26      5.41 o
  -4  13  11        9.57       13.10      4.62 o
  -3  13  11       32.40       34.71      5.39 o
  -2  13  11       25.72       31.35      5.31 o
  -1  13  11        6.38        2.90      4.07 o
   0  13  11       23.34       24.68      5.61 o
   1  13  11        1.08       -5.57      4.10 o
  -6  14  11        1.50       -2.57      4.38 o
  -5  14  11        2.50        1.21      4.57 o
  -4  14  11        8.06        6.53      4.82 o
  -3  14  11        3.62        7.39      4.89 o
  -2  14  11       11.65       24.96      5.43 o
 -15   0  12       21.51        4.12      8.24 o
 -14   0  12        0.21       -3.30      7.42 o
 -13   0  12       19.63       16.49      9.07 o
 -12   0  12       24.31       13.19      8.24 o
 -11   0  12        1.17        6.05      8.24 o
 -10   0  12        2.28       -4.95      4.12 o
  -9   0  12      752.89      639.19     14.54 o
  -8   0  12      142.50      164.46      7.85 o
  -7   0  12      593.47      578.32     16.79 o
  -6   0  12       23.94       17.44      3.95 o
  -5   0  12        1.36        0.97      3.47 o
  -4   0  12      415.19      385.69     29.68 o
  -3   0  12        3.63       -4.40      4.34 o
  -2   0  12       21.59       28.49      5.52 o
  -1   0  12      106.53      152.37     12.78 o
   0   0  12        3.68       14.06      5.52 o
   1   0  12       80.09       81.62     12.37 o
   2   0  12        2.69        0.00      9.07 o
   3   0  12       15.21       -8.01      6.10 o
   4   0  12      108.33      103.75      9.91 o
   5   0  12       32.76       47.97      7.85 o
   6   0  12       14.72       18.67      7.42 o
   7   0  12        0.04        6.60      7.58 o
 -15   1  12        3.69        4.95      9.07 o
 -14   1  12        0.03       -3.30      6.10 o
 -13   1  12       21.23       28.38      6.69 o
 -12   1  12        0.23        0.15      2.79 o
 -11   1  12       21.28       13.51      5.37 o
 -10   1  12       33.01       45.77      3.79 o
  -9   1  12      107.69      102.99      6.31 o
  -8   1  12      387.39      406.44      8.00 o
  -7   1  12       31.56       34.42      2.85 o
  -6   1  12      116.79      110.40      5.21 o
  -5   1  12      190.08      160.31      4.80 o
  -4   1  12       57.91       62.53      3.90 o
  -3   1  12       34.10       34.49      3.90 o
  -2   1  12       18.63       26.35      3.90 o
  -1   1  12       38.33       25.96      4.85 o
   0   1  12        0.04       -3.96      3.56 o
   1   1  12        0.14       -3.45      3.90 o
   2   1  12       44.86       40.14      4.86 o
   3   1  12      100.19      107.74      7.73 o
   4   1  12        3.31        8.20      5.19 o
   5   1  12       91.00       86.62      8.93 o
   6   1  12        4.48       11.26      8.04 o
   7   1  12       15.91       30.07      6.49 o
 -15   2  12        9.05        4.95      9.89 o
 -14   2  12        0.38        0.37      5.74 o
 -13   2  12        4.86        3.68      3.35 o
 -12   2  12       14.38       12.16      3.84 o
 -11   2  12       30.12       27.45      5.36 o
 -10   2  12        7.53        3.34      2.44 o
  -9   2  12      159.61      146.66      5.78 o
  -8   2  12       76.97       80.01      4.18 o
  -7   2  12       89.18       87.17      4.14 o
  -6   2  12       69.06       69.85      4.03 o
  -5   2  12       35.54       35.07      3.38 o
  -4   2  12       92.73       99.27      4.49 o
  -3   2  12       14.24       20.72      5.47 o
  -2   2  12       21.09       13.96      3.81 o
  -1   2  12        3.71       -5.17      3.18 o
   0   2  12       59.24       49.04      4.83 o
   1   2  12        1.77       -3.10      4.40 o
   2   2  12       51.61       64.55      5.66 o
   3   2  12        9.01        2.61      4.31 o
   4   2  12        1.43       -3.76      4.29 o
   5   2  12        0.84        1.79      4.63 o
   6   2  12        0.73       -4.26      4.39 o
   7   2  12        7.69       10.29      5.11 o
 -15   3  12        8.13        3.30      9.89 o
 -14   3  12        1.18        1.60      4.34 o
 -13   3  12       18.33       21.40      6.40 o
 -12   3  12        7.30        2.52      4.85 o
 -11   3  12       23.52       35.60      5.49 o
 -10   3  12        1.07        0.21      4.13 o
  -9   3  12       12.66       34.63      4.40 o
  -8   3  12        1.41       -1.81      2.56 o
  -7   3  12       47.28       58.23      3.98 o
  -6   3  12       79.68      101.39      3.95 o
  -5   3  12      653.54      652.56     14.22 o
  -4   3  12      158.26      175.51      6.47 o
  -3   3  12       57.81       67.05      4.73 o
  -2   3  12       48.95       61.64      4.73 o
  -1   3  12       75.48       91.43      5.64 o
   0   3  12       59.53       58.69      5.01 o
   1   3  12        5.49        3.88      3.98 o
   2   3  12       54.07       59.68      5.43 o
   3   3  12        0.51       -5.69      4.18 o
   4   3  12        5.80        1.85      4.42 o
   5   3  12        0.48       -2.64      4.39 o
   6   3  12        0.02        0.88      4.73 o
   7   3  12        0.11       -3.96      4.81 o
 -15   4  12        2.58      -18.14      9.07 o
 -14   4  12        4.64        2.75      4.42 o
 -13   4  12        2.04        4.31      8.24 o
 -12   4  12        6.46        8.29      5.65 o
 -11   4  12        9.85        8.06      4.87 o
 -10   4  12      176.07      208.73      9.94 o
  -9   4  12      222.44      204.02      6.66 o
  -8   4  12      208.13      246.00      7.70 o
  -7   4  12      217.18      231.17      6.50 o
  -6   4  12       60.10       57.39      4.39 o
  -5   4  12       60.68       51.97      5.06 o
  -4   4  12      123.89      125.05      5.07 o
  -3   4  12       79.95       88.07      5.12 o
  -2   4  12        0.03        2.93      3.93 o
  -1   4  12      215.25      224.92      7.60 o
   0   4  12        3.71       13.05      4.04 o
   1   4  12       61.48       81.84      5.97 o
   2   4  12      202.11      220.20      8.44 o
   3   4  12       78.78       72.75      6.05 o
   4   4  12        0.41       -2.64      4.40 o
   5   4  12        0.00       -5.67      4.39 o
   6   4  12        1.18        1.65      5.47 o
 -14   5  12        2.48       -2.04      9.48 o
 -13   5  12        3.07        2.02      4.87 o
 -12   5  12        4.16        1.66      4.14 o
 -11   5  12       16.58       16.49      5.49 o
 -10   5  12       12.85       11.23      4.33 o
  -9   5  12      123.95      109.04      5.47 o
  -8   5  12      827.68      773.21     19.04 o
  -7   5  12       12.81       16.54      3.28 o
  -6   5  12       93.17      100.15      6.15 o
  -5   5  12      164.23      168.41      6.31 o
  -4   5  12        8.05       12.13      3.74 o
  -3   5  12      215.43      200.53      6.99 o
  -2   5  12       14.95       18.89      4.16 o
  -1   5  12      943.96      940.85     16.47 o
   0   5  12       92.99      103.47      6.05 o
   1   5  12        0.29       -4.99      4.01 o
   2   5  12        0.42       -3.05      4.01 o
   3   5  12        3.03       -5.01      3.94 o
   4   5  12        9.21       -0.97      4.51 o
   5   5  12       42.44       49.57      5.75 o
   6   5  12        1.28        1.77      4.81 o
 -14   6  12        2.50       -1.81      5.08 o
 -13   6  12        0.09        5.61      5.49 o
 -12   6  12        6.24       -1.22      4.99 o
 -11   6  12        0.62        0.13      5.33 o
 -10   6  12       13.13       14.13      4.82 o
  -9   6  12      171.75      158.51      8.60 o
  -8   6  12      131.92      134.72      8.31 o
  -7   6  12       27.05       38.26      4.25 o
  -6   6  12      322.43      327.56      8.74 o
  -5   6  12      257.63      229.60      7.14 o
  -4   6  12       80.93       57.71      4.73 o
  -3   6  12      344.31      347.17      8.84 o
  -2   6  12      145.35      163.53      6.96 o
  -1   6  12       22.61       15.34      4.29 o
   0   6  12       70.21       79.99      5.87 o
   1   6  12      194.19      174.18      9.88 o
   2   6  12        2.50        2.55      4.31 o
   3   6  12        0.02       -5.38      5.12 o
   4   6  12        0.62        0.01      4.39 o
   5   6  12        0.84       -5.81      4.63 o
   6   6  12        3.30        4.59      5.47 o
 -14   7  12        5.71       -1.15     10.72 o
 -13   7  12        0.59       -1.02      5.62 o
 -12   7  12        0.08       -2.80      6.60 o
 -11   7  12        0.14       -3.73      5.33 o
 -10   7  12       28.02       27.30      5.30 o
  -9   7  12        1.74        1.66      4.70 o
  -8   7  12        9.65       10.95      3.46 o
  -7   7  12      495.34      479.74     13.26 o
  -6   7  12      407.90      431.68      8.86 o
  -5   7  12      413.46      434.49     14.76 o
  -4   7  12       22.50       17.97      4.17 o
  -3   7  12       25.63       10.82      3.98 o
  -2   7  12        0.34        2.58      3.80 o
  -1   7  12        8.81       14.96      4.21 o
   0   7  12        0.17       -5.93      3.83 o
   1   7  12        0.11        1.74      3.98 o
   2   7  12       26.02       20.09      4.88 o
   3   7  12       41.26       50.97      5.80 o
   4   7  12       30.26       26.81      6.19 o
   5   7  12       35.30       44.53      5.97 o
 -13   8  12        0.06       -4.78      5.49 o
 -12   8  12        3.49        4.12      5.94 o
 -11   8  12        0.69        1.69      5.62 o
 -10   8  12       79.53       72.69      9.94 o
  -9   8  12       36.86       34.22      5.69 o
  -8   8  12        5.64        7.13      3.51 o
  -7   8  12      197.61      213.09      8.21 o
  -6   8  12       19.53       23.89      5.83 o
  -5   8  12        5.94        4.89      3.29 o
  -4   8  12       35.31       35.37      4.51 o
  -3   8  12       27.55       29.78      4.42 o
  -2   8  12        4.75        7.64      3.93 o
  -1   8  12       11.83       15.08      6.31 o
   0   8  12        0.23       -4.82      3.90 o
   1   8  12        2.32       -2.63      4.17 o
   2   8  12       29.96       31.62      5.04 o
   3   8  12       67.57       53.16      5.97 o
   4   8  12       21.18       24.96      5.55 o
   5   8  12        1.76        1.07      5.04 o
 -12   9  12       62.15       59.82      8.08 o
 -11   9  12        5.87       12.37      6.71 o
 -10   9  12        4.49        5.37      5.19 o
  -9   9  12       10.80        9.06      5.19 o
  -8   9  12       38.66       27.87      5.69 o
  -7   9  12        0.57        1.08      4.40 o
  -6   9  12       50.37       70.91      5.29 o
  -5   9  12        5.07        2.78      3.87 o
  -4   9  12        0.13       -4.07      3.47 o
  -3   9  12       16.88       26.16      4.03 o
  -2   9  12       83.65       90.98      5.95 o
  -1   9  12       32.43       41.52      5.12 o
   0   9  12        1.42       -4.45      4.06 o
   1   9  12        0.18       -8.78      7.02 o
   2   9  12       20.03       23.04      5.14 o
   3   9  12        1.13        7.77      4.81 o
   4   9  12        0.96        4.15      5.04 o
 -11  10  12        5.54        9.14      6.71 o
 -10  10  12        1.93        4.73      5.45 o
  -9  10  12        7.84        3.66      9.03 o
  -8  10  12        7.65        6.74      4.52 o
  -7  10  12       60.14       58.39      5.00 o
  -6  10  12       55.59       63.11      5.18 o
  -5  10  12       94.18       76.32      7.74 o
  -4  10  12      109.04      101.33      7.62 o
  -3  10  12      142.58      132.69      6.31 o
  -2  10  12      100.57      109.58      6.13 o
  -1  10  12       19.40       15.36      4.39 o
   0  10  12       12.18       15.32      4.70 o
   1  10  12       26.35       26.33      5.29 o
   2  10  12       65.01       71.89      6.38 o
   3  10  12        4.66        7.37      5.01 o
 -10  11  12       45.00       40.66      6.67 o
  -9  11  12        1.98        5.30      5.58 o
  -8  11  12        2.13       -2.77      3.62 o
  -7  11  12       18.22       19.64      4.41 o
  -6  11  12       51.96       48.33      5.95 o
  -5  11  12       48.03       42.89      5.29 o
  -4  11  12       33.64       30.78      5.01 o
  -3  11  12        4.39       15.71      4.64 o
  -2  11  12        1.47        0.99      3.81 o
  -1  11  12       33.00       30.74      5.01 o
   0  11  12        3.56       -1.52      4.41 o
   1  11  12        0.61       -3.59      4.02 o
   2  11  12       10.21        2.16      5.03 o
  -9  12  12        6.54       11.85      8.66 o
  -8  12  12        0.22       -1.86      3.93 o
  -7  12  12       31.31       29.79      4.89 o
  -6  12  12       94.24      101.51      6.68 o
  -5  12  12        2.00       -6.96      4.02 o
  -4  12  12       28.38       32.07      5.24 o
  -3  12  12        1.91       -0.36      4.51 o
  -2  12  12        0.16       -2.21      6.43 o
  -1  12  12        0.13        3.77      4.09 o
   0  12  12        2.59        0.53      4.15 o
  -6  13  12        0.41       -2.88      4.01 o
  -5  13  12       12.27       13.89      5.07 o
  -4  13  12        0.96        1.13      4.75 o
  -3  13  12        5.96        6.31      4.67 o
  -2  13  12        2.97        4.32      4.74 o
 -15   1  13        1.56       -4.95      9.07 o
 -14   1  13       18.18       16.35      6.69 o
 -13   1  13       18.09       17.67      6.69 o
 -12   1  13        0.18       -1.19      5.74 o
 -11   1  13      123.98      129.06      8.45 o
 -10   1  13       11.23        3.15      3.17 o
  -9   1  13      429.27      459.83     10.10 o
  -8   1  13      660.24      692.83     11.72 o
  -7   1  13       15.78       16.84      3.39 o
  -6   1  13        0.07        0.96      3.26 o
  -5   1  13      144.45      132.89      6.38 o
  -4   1  13       21.82       18.27      3.80 o
  -3   1  13       62.09       57.27      5.11 o
  -2   1  13      146.78      135.39      6.47 o
  -1   1  13       42.38       38.18      4.33 o
   0   1  13        5.03        4.11      4.71 o
   1   1  13      180.59      172.09      7.83 o
   2   1  13      122.00      115.94      6.77 o
   3   1  13        0.82        0.30      4.36 o
   4   1  13       23.23       21.70      5.01 o
   5   1  13       13.90        3.98      4.81 o
   6   1  13        0.59        6.75      5.16 o
 -15   2  13        4.86        9.89      9.89 o
 -14   2  13        5.75        2.10      6.33 o
 -13   2  13        9.09        8.62      3.84 o
 -12   2  13       31.20       35.88      4.45 o
 -11   2  13       28.97       15.61      6.18 o
 -10   2  13      191.40      176.72      9.07 o
  -9   2  13      232.09      224.91      7.01 o
  -8   2  13        9.10        2.89      3.33 o
  -7   2  13       64.46       44.67      3.86 o
  -6   2  13      390.11      346.29      8.23 o
  -5   2  13      177.25      175.13      6.47 o
  -4   2  13        0.59        6.47      3.49 o
  -3   2  13        6.10       10.68      3.80 o
  -2   2  13      295.58      255.95     16.21 o
  -1   2  13      199.46      198.54      7.58 o
   0   2  13        0.14        0.58      4.04 o
   1   2  13       97.71       98.77      6.47 o
   2   2  13        0.01       -0.70      3.98 o
   3   2  13        7.15        1.48      4.21 o
   4   2  13        3.68        1.42      4.73 o
   5   2  13        0.01        1.67      4.81 o
   6   2  13       20.46       30.57      5.97 o
 -14   3  13       13.97       12.09      4.42 o
 -13   3  13       26.49       31.72     10.20 o
 -12   3  13        8.97        4.82      3.92 o
 -11   3  13        4.30        6.46      6.18 o
 -10   3  13       50.52       37.78      3.46 o
  -9   3  13       16.21       22.52      3.68 o
  -8   3  13       79.70       81.53      5.19 o
  -7   3  13       23.72       21.13      3.46 o
  -6   3  13        0.24        5.47      3.39 o
  -5   3  13        3.68        3.11      3.93 o
  -4   3  13       35.10       36.76      4.09 o
  -3   3  13      106.07      109.08      6.63 o
  -2   3  13      139.00      126.15      6.47 o
  -1   3  13       41.65       48.21      5.71 o
   0   3  13       48.80       49.83      5.22 o
   1   3  13       50.28       42.73      5.71 o
   2   3  13        6.91        1.29      4.09 o
   3   3  13       12.00       15.34      4.73 o
   4   3  13       11.73       17.31      5.01 o
   5   3  13        8.98       15.77      5.27 o
 -14   4  13        0.37       -4.40      5.77 o
 -13   4  13       10.07       11.33      4.99 o
 -12   4  13        7.27        4.86     10.72 o
 -11   4  13        0.62        7.65      4.87 o
 -10   4  13       33.23       47.83      7.83 o
  -9   4  13      189.57      201.94      6.23 o
  -8   4  13      144.64      128.14      6.04 o
  -7   4  13       10.90        5.44      3.45 o
  -6   4  13      233.19      236.01      7.07 o
  -5   4  13       42.75       52.29      6.07 o
  -4   4  13      433.89      420.90     10.59 o
  -3   4  13       14.90       12.02      4.05 o
  -2   4  13        0.63        3.44      3.74 o
  -1   4  13        4.97        2.21      4.01 o
   0   4  13       32.16       42.00      5.59 o
   1   4  13       36.70       37.13      4.92 o
   2   4  13        5.88       -4.91      3.98 o
   3   4  13        0.14       -2.06      5.00 o
   4   4  13        3.28        4.82      4.83 o
   5   4  13       34.85       42.84      5.92 o
 -14   5  13        6.43        3.09      6.18 o
 -13   5  13        7.40        6.02      5.08 o
 -12   5  13        2.72        2.60      4.99 o
 -11   5  13       13.19       12.89      9.89 o
 -10   5  13        0.03       -2.78      7.42 o
  -9   5  13        1.22       -0.08      3.03 o
  -8   5  13      475.00      537.98     10.97 o
  -7   5  13        6.63        9.69      3.84 o
  -6   5  13      250.31      249.63      7.24 o
  -5   5  13      194.36      211.22      7.62 o
  -4   5  13        1.97        8.68      3.87 o
  -3   5  13       56.47       55.05      5.11 o
  -2   5  13      171.33      194.77      7.49 o
  -1   5  13      118.94      110.55      6.34 o
   0   5  13        1.52        1.59      3.87 o
   1   5  13       70.65       88.23      6.26 o
   2   5  13       20.61       21.40      4.92 o
   3   5  13        6.45        8.04      6.25 o
   4   5  13        6.75        2.80      4.92 o
   5   5  13        0.96        2.93      6.20 o
 -13   6  13       34.99       41.01      6.71 o
 -12   6  13        0.03        5.44      6.60 o
 -11   6  13        0.20        0.49      5.77 o
 -10   6  13        0.02       -3.41      4.57 o
  -9   6  13        2.41       -3.63      3.03 o
  -8   6  13        0.79        0.12      3.45 o
  -7   6  13       30.55       20.05      5.31 o
  -6   6  13       72.65       62.10      5.79 o
  -5   6  13        1.53        0.00      3.62 o
  -4   6  13        6.81        6.18      3.64 o
  -3   6  13       72.68       72.93      5.34 o
  -2   6  13        1.35        4.19      3.98 o
  -1   6  13        9.70        6.38      3.98 o
   0   6  13        7.63        3.60      4.16 o
   1   6  13        0.14       -0.57      4.16 o
   2   6  13        0.43        3.11      4.58 o
   3   6  13       19.09       21.29      5.25 o
   4   6  13        0.04        3.00      4.83 o
 -13   7  13        5.39        3.30      5.73 o
 -12   7  13       13.78       13.69      6.24 o
 -11   7  13        3.62       -1.91      5.33 o
 -10   7  13        9.97       11.27      4.97 o
  -9   7  13       31.34       30.74      3.76 o
  -8   7  13        2.09        3.97      3.54 o
  -7   7  13        0.39        0.54      6.67 o
  -6   7  13        1.64        2.41      3.82 o
  -5   7  13      146.12      139.74      6.54 o
  -4   7  13        0.49       -0.30      3.68 o
  -3   7  13       62.62       60.36      9.45 o
  -2   7  13       48.84       48.27      5.01 o
  -1   7  13       18.89       12.10      4.39 o
   0   7  13       37.18       38.31      5.95 o
   1   7  13       34.64       36.69      5.14 o
   2   7  13       87.43       98.99      6.76 o
   3   7  13       10.47       18.96      5.25 o
   4   7  13       27.29       24.91      6.19 o
 -12   8  13        2.70        2.14      9.48 o
 -11   8  13        0.38       -0.34      6.10 o
 -10   8  13        0.06        0.31      5.06 o
  -9   8  13      101.93       78.47      7.11 o
  -8   8  13        7.66        3.34      3.74 o
  -7   8  13       72.93       78.79      5.44 o
  -6   8  13        2.29        4.76      3.87 o
  -5   8  13       13.91       13.61      4.39 o
  -4   8  13        0.47       -2.97      3.68 o
  -3   8  13       83.59       89.75      6.27 o
  -2   8  13       10.93        5.80      5.12 o
  -1   8  13        2.42        3.10      4.16 o
   0   8  13        1.37       -5.84      3.98 o
   1   8  13        1.79        0.62      4.25 o
   2   8  13       35.69       34.01      5.41 o
   3   8  13        1.22        2.26      5.04 o
 -11   9  13        0.90        4.12      6.10 o
 -10   9  13       25.90       28.32      5.78 o
  -9   9  13        0.09       -5.80      4.97 o
  -8   9  13        2.15        0.75      5.06 o
  -7   9  13       61.10       71.46      5.83 o
  -6   9  13       15.59        9.37      4.20 o
  -5   9  13       12.28       -0.57      3.93 o
  -4   9  13        0.45        1.00      4.20 o
  -3   9  13       66.26       60.69      5.41 o
  -2   9  13        7.47       10.25      4.29 o
  -1   9  13        7.64        1.35      4.16 o
   0   9  13       13.03       16.44      4.81 o
   1   9  13        9.35        6.43      4.78 o
   2   9  13       22.72       28.67      5.55 o
 -10  10  13       18.38       15.65      7.00 o
  -9  10  13        0.88       -4.95      5.09 o
  -8  10  13       60.12       47.93      4.99 o
  -7  10  13        0.73       -2.95      3.71 o
  -6  10  13        0.67        5.10      4.13 o
  -5  10  13        0.01        1.65      4.20 o
  -4  10  13        6.40        4.81      4.39 o
  -3  10  13       24.80       11.00      4.77 o
  -2  10  13        4.00       -0.89      3.91 o
  -1  10  13        4.57       10.98      5.00 o
   0  10  13       42.98       59.18      6.66 o
   1  10  13       32.42       17.90      5.22 o
  -9  11  13        9.03        5.19      7.83 o
  -8  11  13       90.11      103.91      6.08 o
  -7  11  13       85.71       84.87      8.67 o
  -6  11  13       10.10        6.05      6.19 o
  -5  11  13        0.21       -2.04      4.40 o
  -4  11  13       18.38       29.70      5.02 o
  -3  11  13        0.58        0.38      4.99 o
  -2  11  13        5.58        5.73      4.61 o
  -1  11  13        5.97        6.07      4.33 o
   0  11  13       22.48       24.12      6.25 o
  -7  12  13       63.00       63.43      6.36 o
  -6  12  13        9.35       17.06      4.75 o
  -5  12  13        0.81       -2.79      4.51 o
  -4  12  13       54.01       55.69      6.01 o
  -3  12  13       20.37       16.16      5.00 o
  -2  12  13        0.01       -0.17      4.55 o
 -14   0  14        5.65       21.44      9.89 o
 -13   0  14        2.11        2.47      9.07 o
 -12   0  14       54.24       68.22      9.89 o
 -11   0  14       49.54       79.98      6.60 o
 -10   0  14       63.41       54.42      6.60 o
  -9   0  14        1.37        9.89      5.77 o
  -8   0  14       85.69       93.99      6.69 o
  -7   0  14       41.96       48.95      6.10 o
  -6   0  14      136.45      109.80      7.85 o
  -5   0  14      107.32      106.88      7.85 o
  -4   0  14       33.70       21.46      7.01 o
  -3   0  14      207.61      190.69     10.45 o
  -2   0  14      174.10      187.49     11.54 o
  -1   0  14      161.41      153.31     10.45 o
   0   0  14      118.42       98.67     10.72 o
   1   0  14      200.80      190.72     11.27 o
   2   0  14       72.96       87.28      9.27 o
   3   0  14       13.11       14.37      6.69 o
   4   0  14        0.01       14.84      9.89 o
 -14   1  14        1.06        0.41      6.41 o
 -13   1  14       20.67       30.66     16.90 o
 -12   1  14       33.00       40.89      4.70 o
 -11   1  14        0.27       -0.04      2.99 o
 -10   1  14       17.53       19.82      4.34 o
  -9   1  14       14.78       21.51      4.34 o
  -8   1  14        6.59        8.73      9.25 o
  -7   1  14      104.90      110.87      5.34 o
  -6   1  14       16.33       28.38      4.40 o
  -5   1  14      106.81      100.71      5.55 o
  -4   1  14       75.57       54.52      4.73 o
  -3   1  14       44.65       33.94      4.51 o
  -2   1  14       23.09       29.32      4.51 o
  -1   1  14      196.15      164.18      7.31 o
   0   1  14        0.02       -1.20      4.09 o
   1   1  14        0.25       -2.84      5.19 o
   2   1  14       20.11        4.41      5.38 o
   3   1  14        2.27       -2.71      5.38 o
   4   1  14       33.03       25.46      5.95 o
 -14   2  14        2.36        3.30      9.89 o
 -13   2  14       15.41       16.90      4.18 o
 -12   2  14        0.97        7.63      4.04 o
 -11   2  14        0.85       -3.85      2.64 o
 -10   2  14       42.36       41.42      4.56 o
  -9   2  14       32.86       23.45      4.34 o
  -8   2  14        2.20       -4.20      3.87 o
  -7   2  14        0.03        4.42      3.26 o
  -6   2  14       91.73       91.11      5.14 o
  -5   2  14       31.59       36.17      4.28 o
  -4   2  14       40.75       34.72      5.14 o
  -3   2  14        7.08        6.18      3.98 o
  -2   2  14        5.13        8.72      4.28 o
  -1   2  14        1.90       -0.19      4.54 o
   0   2  14        8.05       13.40      4.53 o
   1   2  14        1.99        1.58      4.39 o
   2   2  14        3.94       -1.97      4.29 o
   3   2  14        7.28        9.17      4.78 o
   4   2  14        2.41        6.89      4.83 o
 -14   3  14        6.00       22.26     11.54 o
 -13   3  14        0.62        2.47      5.64 o
 -12   3  14       51.16       79.23      6.86 o
 -11   3  14       11.59        9.19      7.42 o
 -10   3  14        8.97        9.09      3.49 o
  -9   3  14        2.70        0.47      8.24 o
  -8   3  14       19.70       12.53      3.84 o
  -7   3  14       18.40        8.72      4.06 o
  -6   3  14        4.52        0.13      3.46 o
  -5   3  14       72.62       73.08      5.01 o
  -4   3  14        6.89        4.94      3.56 o
  -3   3  14       39.51       40.26      5.54 o
  -2   3  14        1.50        6.35      7.44 o
  -1   3  14       25.53       31.93      4.73 o
   0   3  14       12.14        7.17      4.31 o
   1   3  14       95.52       93.72      8.29 o
   2   3  14       31.02       46.91      5.64 o
   3   3  14        0.02        6.96      4.67 o
   4   3  14        0.41       -0.53      4.63 o
 -13   4  14       28.22       35.70     10.72 o
 -12   4  14        6.06        1.04      6.60 o
 -11   4  14        7.93       20.93      5.49 o
 -10   4  14        1.55        3.82      3.82 o
  -9   4  14        8.64       11.42      3.51 o
  -8   4  14        0.00        3.30      3.84 o
  -7   4  14       24.99       38.24      7.31 o
  -6   4  14        0.17        0.56      3.32 o
  -5   4  14      109.20      127.71      6.05 o
  -4   4  14       68.64       61.82      5.86 o
  -3   4  14        3.55        2.60      4.28 o
  -2   4  14       25.92       25.90      4.53 o
  -1   4  14       68.72       76.79      7.53 o
   0   4  14      167.90      147.85      7.62 o
   1   4  14      124.58      128.08      7.40 o
   2   4  14       83.02       92.46      6.86 o
   3   4  14        0.26       -2.13      4.42 o
   4   4  14        0.08       -0.33      5.14 o
 -13   5  14       21.64       30.77      6.24 o
 -12   5  14       10.51        9.44     10.72 o
 -11   5  14       15.98       11.86      9.07 o
 -10   5  14       34.09       43.37      8.24 o
  -9   5  14       56.28       58.20      6.07 o
  -8   5  14       56.37       58.13      5.06 o
  -7   5  14       27.79       38.35      4.82 o
  -6   5  14      194.52      190.79      8.19 o
  -5   5  14       29.22       44.55      5.30 o
  -4   5  14      366.99      368.87     10.69 o
  -3   5  14       41.39       25.44      4.42 o
  -2   5  14       79.42       80.56      5.92 o
  -1   5  14        3.85        3.36      4.09 o
   0   5  14        1.25        7.82      4.35 o
   1   5  14       17.41       13.43      4.90 o
   2   5  14       22.10       20.42      5.09 o
   3   5  14       27.39       44.50      5.84 o
 -13   6  14        0.00        5.96      7.83 o
 -12   6  14        1.65        0.99      5.49 o
 -11   6  14       19.60       20.50      6.10 o
 -10   6  14        0.43        1.20      6.10 o
  -9   6  14      326.12      336.63      8.49 o
  -8   6  14        3.33        4.59      4.66 o
  -7   6  14       20.28       28.88      4.90 o
  -6   6  14        0.30        0.74      5.52 o
  -5   6  14       24.69       37.96      4.51 o
  -4   6  14       25.08       17.74      4.25 o
  -3   6  14       99.33       88.77      7.14 o
  -2   6  14        5.22        3.09      4.70 o
  -1   6  14       19.70       17.17      4.39 o
   0   6  14       61.62       73.55      6.07 o
   1   6  14        8.54       11.88      4.86 o
   2   6  14        0.02       -6.53      4.60 o
   3   6  14        1.86       -2.88      4.78 o
 -12   7  14        0.06       -0.59      5.94 o
 -11   7  14       47.02       55.76     12.37 o
 -10   7  14       45.98       42.64     16.90 o
  -9   7  14       23.34       24.94      3.66 o
  -8   7  14       16.12       17.59      4.12 o
  -7   7  14      120.78      106.59      6.07 o
  -6   7  14       98.69       96.13      6.75 o
  -5   7  14        4.67       20.60      4.82 o
  -4   7  14       78.56       81.82      5.83 o
  -3   7  14       14.36       13.40      4.25 o
  -2   7  14        5.82        4.45      4.09 o
  -1   7  14        4.01        1.24      4.31 o
   0   7  14        4.80        5.44      4.63 o
   1   7  14        1.93       -0.60      5.00 o
   2   7  14        0.92        0.66      4.42 o
 -11   8  14        2.22       -2.59      5.62 o
 -10   8  14       12.65       14.12      6.54 o
  -9   8  14       22.19       23.65      5.79 o
  -8   8  14       35.17       35.24      4.55 o
  -7   8  14       84.41       78.13      7.38 o
  -6   8  14       35.31       43.07      5.32 o
  -5   8  14        0.66        0.37      4.64 o
  -4   8  14        0.24        0.56      4.58 o
  -3   8  14        7.27        6.50      4.09 o
  -2   8  14        2.64       -3.53      5.24 o
  -1   8  14       16.34       20.93      4.70 o
   0   8  14       19.06       16.33      5.47 o
   1   8  14       41.25       37.25      6.35 o
 -10   9  14        0.25       -4.52      5.62 o
  -9   9  14       48.94       57.62      6.77 o
  -8   9  14        2.86        4.78      4.01 o
  -7   9  14       22.39       30.44      6.55 o
  -6   9  14       10.99       11.45      4.55 o
  -5   9  14        1.21       -8.50      4.25 o
  -4   9  14        0.39       -2.47      4.31 o
  -3   9  14       18.28       19.12      5.79 o
  -2   9  14       78.32       88.41      6.90 o
  -1   9  14        8.54       16.72      6.78 o
   0   9  14        1.55        5.25      4.88 o
  -9  10  14       56.62       54.24      8.32 o
  -8  10  14        9.81       11.08      5.94 o
  -7  10  14       18.13       19.08      4.80 o
  -6  10  14        0.02       -1.30      4.64 o
  -5  10  14        8.48       -4.74      5.47 o
  -4  10  14        9.02       12.44      4.82 o
  -3  10  14       19.48       12.19      4.68 o
  -2  10  14        8.06       19.30      5.67 o
  -1  10  14       13.60       19.20      5.22 o
  -6  11  14        4.07        7.15      5.50 o
  -5  11  14        0.05       -1.52      4.46 o
  -4  11  14        0.90       -5.91      4.82 o
  -3  11  14        0.56       -9.06      8.09 o
 -13   1  15       29.19        6.50     12.78 o
 -12   1  15       43.58       37.03      5.13 o
 -11   1  15        9.87       19.70      3.76 o
 -10   1  15       29.24       25.09      4.34 o
  -9   1  15        7.35        0.41      4.08 o
  -8   1  15        9.78        7.42      4.66 o
  -7   1  15       10.37        6.94      3.95 o
  -6   1  15       25.02       21.21      4.21 o
  -5   1  15      178.15      175.72      6.97 o
  -4   1  15       72.10       78.44      5.55 o
  -3   1  15       29.15       28.00      4.73 o
  -2   1  15        2.37        5.61      4.18 o
  -1   1  15        8.96        5.96      4.18 o
   0   1  15       15.72       21.66      4.78 o
   1   1  15        2.04        3.14      4.73 o
   2   1  15        0.26        1.49      4.46 o
   3   1  15       48.52       65.49      7.73 o
 -13   2  15        2.14        7.37      4.09 o
 -12   2  15        5.03       -1.87      4.49 o
 -11   2  15       45.62       50.29      4.38 o
 -10   2  15        1.47        2.73      3.76 o
  -9   2  15       71.94       49.34      5.52 o
  -8   2  15       84.34       98.53      7.00 o
  -7   2  15       19.96       23.13      4.43 o
  -6   2  15       71.30       54.32      4.70 o
  -5   2  15       82.54       80.47      5.55 o
  -4   2  15        3.26        6.18      3.90 o
  -3   2  15      278.49      289.06      9.04 o
  -2   2  15      115.36      127.87      8.45 o
  -1   2  15       19.20       25.50      4.67 o
   0   2  15       42.32       42.81      6.30 o
   1   2  15        2.77       -6.48      6.58 o
   2   2  15       15.83        7.23      5.67 o
   3   2  15        0.60        5.74      5.36 o
 -13   3  15       21.08       23.64      4.96 o
 -12   3  15        0.01       -0.52      7.42 o
 -11   3  15        3.78        0.49      6.60 o
 -10   3  15        0.01       -3.11      3.67 o
  -9   3  15       42.30       44.48      5.15 o
  -8   3  15       26.47       24.78      4.58 o
  -7   3  15        2.42       -5.46      3.75 o
  -6   3  15        4.80        7.22      4.43 o
  -5   3  15       18.78       25.88      4.51 o
  -4   3  15       60.90       64.63      7.97 o
  -3   3  15       64.29       46.84      5.09 o
  -2   3  15       23.15       22.87      5.54 o
  -1   3  15        6.13        9.70      7.04 o
   0   3  15       49.66       46.13      5.66 o
   1   3  15       26.99       28.00      5.31 o
   2   3  15       23.88       29.28      5.34 o
 -12   4  15       57.87       62.43      6.99 o
 -11   4  15       10.06       11.51      7.42 o
 -10   4  15       50.80       40.20      4.53 o
  -9   4  15       67.91       64.56      9.48 o
  -8   4  15        0.00       -1.19      4.19 o
  -7   4  15        6.94        4.72      4.23 o
  -6   4  15       84.05       92.90      6.46 o
  -5   4  15       12.94       18.53      5.59 o
  -4   4  15        1.38       -0.91      4.67 o
  -3   4  15        0.04        0.82      4.58 o
  -2   4  15       54.45       52.70      5.31 o
  -1   4  15        3.16       -3.45      4.21 o
   0   4  15       25.35       19.36      5.09 o
   1   4  15        0.77       -5.05      5.00 o
   2   4  15       12.13        8.02      5.02 o
 -12   5  15       26.97       39.03      9.89 o
 -11   5  15       68.89       79.66     11.96 o
 -10   5  15        0.00        7.95      7.42 o
  -9   5  15        8.54        5.74      4.19 o
  -8   5  15       36.21       24.77      4.57 o
  -7   5  15       17.47       13.87      4.64 o
  -6   5  15       23.80       27.10      5.19 o
  -5   5  15      235.85      247.22      9.74 o
  -4   5  15       84.24       90.23      7.28 o
  -3   5  15        2.04        6.74      4.09 o
  -2   5  15       29.50       17.77      7.39 o
  -1   5  15       25.18       20.23      4.84 o
   0   5  15       19.08       28.73      5.43 o
   1   5  15        7.61        6.71      4.92 o
   2   5  15        5.42       12.58      5.55 o
 -11   6  15        2.72        2.19      7.01 o
 -10   6  15       85.46      123.31      9.89 o
  -9   6  15       76.46      103.16     12.65 o
  -8   6  15       21.73       24.90      4.35 o
  -7   6  15       45.79       34.14      5.30 o
  -6   6  15        3.02        1.91      4.71 o
  -5   6  15       12.66       29.81      9.07 o
  -4   6  15       19.62       13.58      5.02 o
  -3   6  15       64.72       81.04      5.95 o
  -2   6  15       30.26       29.23      4.92 o
  -1   6  15       44.07       58.09      5.95 o
   0   6  15        8.63        5.31      4.92 o
   1   6  15        7.38       10.29      5.01 o
 -11   7  15        0.00       -0.75      9.89 o
 -10   7  15        8.32        6.31      6.54 o
  -9   7  15       31.44       47.62      5.07 o
  -8   7  15       16.37       19.20      4.35 o
  -7   7  15       53.86       63.82      5.60 o
  -6   7  15        4.94        8.32      6.33 o
  -5   7  15      358.08      384.53     15.81 o
  -4   7  15       55.17       52.96      6.56 o
  -3   7  15        7.70        6.63      4.29 o
  -2   7  15       34.54       43.86      5.51 o
  -1   7  15        0.04       -5.48      4.31 o
   0   7  15        2.75       -3.19      4.36 o
 -10   8  15        0.10       -4.95      7.42 o
  -9   8  15        1.11       -1.58      6.54 o
  -8   8  15       10.03        8.30      4.29 o
  -7   8  15       43.67       58.23      5.62 o
  -6   8  15      136.84      160.15      7.90 o
  -5   8  15        3.72        5.76      4.82 o
  -4   8  15       32.92       38.23      5.98 o
  -3   8  15        0.84        1.26      5.02 o
  -2   8  15        4.19        4.46      4.46 o
  -1   8  15        2.08        7.71      4.74 o
  -8   9  15        2.48       -0.69      4.64 o
  -7   9  15        0.22       -1.50      5.69 o
  -6   9  15       24.04       24.64      6.31 o
  -5   9  15        1.41       -4.44      4.33 o
  -4   9  15        0.38       -0.39      4.82 o
  -3   9  15       12.79       15.81      5.61 o
  -2   9  15        0.07        0.18      5.50 o
 -12   0  16        2.97       -2.47     10.72 o
 -11   0  16       25.30       27.21      6.60 o
 -10   0  16       47.10       51.12      7.42 o
  -9   0  16        5.25        3.30      5.77 o
  -8   0  16        0.23       -9.89      5.77 o
  -7   0  16        8.17        7.42      6.60 o
  -6   0  16       50.72       53.84      7.83 o
  -5   0  16       66.38       44.37      7.27 o
  -4   0  16        0.14        0.22      9.07 o
  -3   0  16       94.12       83.91      8.69 o
  -2   0  16       40.62       42.05      7.51 o
  -1   0  16        5.01        6.15      6.33 o
   0   0  16        2.11       -6.79      6.10 o
   1   0  16        0.24       -2.65      6.69 o
 -12   1  16        0.87       -0.82      8.24 o
 -11   1  16        1.44       -1.90      3.76 o
 -10   1  16       22.94       20.65      4.66 o
  -9   1  16       21.47       28.89      6.18 o
  -8   1  16        0.41        2.47      4.66 o
  -7   1  16        3.81       -0.82      4.66 o
  -6   1  16        3.24        3.35      4.43 o
  -5   1  16       32.00       44.50      4.73 o
  -4   1  16       40.12       40.57      5.64 o
  -3   1  16        0.28       -1.98      3.98 o
  -2   1  16        0.19       -7.60      3.80 o
  -1   1  16       19.46       14.64      4.67 o
   0   1  16        2.94       -2.75      4.33 o
   1   1  16       19.65       34.55      6.90 o
 -12   2  16        0.14        1.44      6.18 o
 -11   2  16        6.94        2.69      3.74 o
 -10   2  16        3.30       -0.22      4.34 o
  -9   2  16        0.04       -2.09      4.34 o
  -8   2  16        0.75        0.00      4.66 o
  -7   2  16       41.54       44.58      9.48 o
  -6   2  16        3.42        4.46      4.43 o
  -5   2  16        5.83        1.87      3.90 o
  -4   2  16        3.57        2.45      4.28 o
  -3   2  16        2.55       -3.71      3.83 o
  -2   2  16        0.43       -4.25      3.91 o
  -1   2  16        4.39        7.01      4.48 o
   0   2  16        1.44        2.88      4.88 o
   1   2  16       12.55       14.00      5.09 o
 -12   3  16       42.78       50.73      6.99 o
 -11   3  16        3.43       -8.13      7.42 o
 -10   3  16        9.48        6.43      4.34 o
  -9   3  16        9.41       14.45      4.93 o
  -8   3  16       18.11       18.05      5.52 o
  -7   3  16       38.23       52.79      5.50 o
  -6   3  16        6.89        3.65      4.48 o
  -5   3  16       17.34       18.27      5.06 o
  -4   3  16        7.24        9.36      4.21 o
  -3   3  16        0.33        5.09      3.94 o
  -2   3  16       18.76       18.51      4.81 o
  -1   3  16       10.28        8.73      5.45 o
   0   3  16        5.33       11.73      5.82 o
 -11   4  16       32.43       38.96      9.07 o
 -10   4  16       58.34       66.94      5.51 o
  -9   4  16        0.02        6.45      7.83 o
  -8   4  16        0.04       -2.89      4.66 o
  -7   4  16       11.38       14.77      4.64 o
  -6   4  16       28.57       19.93      5.02 o
  -5   4  16       21.33       13.91      8.19 o
  -4   4  16       35.22       35.17      4.90 o
  -3   4  16        5.18       -2.75      3.98 o
  -2   4  16        1.46       -4.10      4.90 o
  -1   4  16        0.84       -0.78      4.18 o
   0   4  16        0.75        3.05      6.00 o
 -11   5  16        5.99       11.26      6.54 o
 -10   5  16      151.06      143.14     11.13 o
  -9   5  16      185.79      205.76      8.56 o
  -8   5  16        1.04        2.01      7.01 o
  -7   5  16       23.30       32.60     10.60 o
  -6   5  16       13.38       14.74      5.02 o
  -5   5  16        4.92        8.83      5.02 o
  -4   5  16       10.34        0.68      4.71 o
  -3   5  16        1.02       -1.71      4.97 o
  -2   5  16        2.46       13.46      4.88 o
  -1   5  16        0.07       -3.27      4.46 o
 -10   6  16       15.91       18.46      7.42 o
  -9   6  16        1.99        4.23      5.80 o
  -8   6  16       31.88       39.69      9.94 o
  -7   6  16        7.23       10.77      5.02 o
  -6   6  16        8.08        5.92      4.64 o
  -5   6  16        0.01       -1.12      4.64 o
  -4   6  16        2.03       -1.06     10.31 o
  -3   6  16        1.72        6.22      5.06 o
  -2   6  16        1.35       -6.05      4.25 o
  -1   6  16        2.71       -0.90      4.73 o
  -9   7  16       74.55       70.06      6.10 o
  -8   7  16        4.70       24.81      9.07 o
  -7   7  16       32.34       38.50      5.12 o
  -6   7  16       15.35       27.35      6.64 o
  -5   7  16        0.55        2.25      6.33 o
  -4   7  16        8.52       15.89      5.39 o
  -3   7  16        4.18        8.69     10.20 o
  -6   8  16       18.32       16.68     14.02 o
  -5   8  16        0.28        1.91      4.71 o
 -10   1  17       36.78       40.79      6.60 o
  -9   1  17       79.67       90.61     11.13 o
  -8   1  17      122.42      125.80      9.48 o
  -7   1  17       46.09       32.02      6.33 o
  -6   1  17        6.02       14.68      9.89 o
  -5   1  17       18.56       22.74      5.12 o
  -4   1  17        1.63        7.57      4.39 o
  -3   1  17        0.03       -8.38      5.24 o
  -2   1  17        0.43       -1.86      4.33 o
 -10   2  17       26.50       20.16      5.77 o
  -9   2  17       74.65       82.35      7.27 o
  -8   2  17        4.36        5.36      5.25 o
  -7   2  17        4.13        5.86      5.52 o
  -6   2  17        5.38       -5.36      5.25 o
  -5   2  17        3.16        4.51      4.90 o
  -4   2  17        4.78       -3.72      4.21 o
  -3   2  17        0.03       -3.97      5.36 o
  -2   2  17        4.35        4.82      5.47 o
  -9   3  17        0.21        2.57      6.60 o
  -8   3  17        0.20        4.66      4.93 o
  -7   3  17        3.25       -1.24      5.25 o
  -6   3  17        0.01       -3.30      4.47 o
  -5   3  17        0.46       -2.62      4.64 o
  -4   3  17        2.54       10.04      5.02 o
  -3   3  17        0.40        2.42      4.25 o
  -2   3  17        3.49        7.73      4.73 o
  -9   4  17        9.02       22.96     18.14 o
  -8   4  17        9.78       18.14      5.83 o
  -7   4  17        3.84       -2.47      5.25 o
  -6   4  17        0.04       -4.68      6.74 o
  -5   4  17        8.19        0.85      5.25 o
  -4   4  17        0.80        3.39      4.82 o
  -3   4  17        6.71        5.58      6.37 o
  -8   5  17       75.55       88.94      8.10 o
  -7   5  17        3.27        0.99     14.84 o
  -6   5  17        8.37       13.82      5.02 o
  -5   5  17        0.04        2.99      7.70 o
  -4   5  17        0.23        1.19      4.97 o
 
